# Supplementary material for: Integrated Analysis of Single-Cell and Bulk RNA Sequencing Data Reveals Memory-like NK Cell Subset Associated with Mycobacterium tuberculosis Latency
Source: Cells. 2024 Feb 6;13(4):293. doi: 10.3390/cells13040293 (PMC10886487; doi:10.3390/cells13040293)
Supplement: Supplementary file 1 [file cells-13-00293-s001.zip]

Archive with 1 entries (1 files):
- cells-2814297-supplementary.xlsx
