# Supplementary material for: Integrated Analysis of Single-Cell and Bulk RNA Sequencing Data Reveals Memory-like NK Cell Subset Associated with Mycobacterium tuberculosis Latency
Source: Cells. 2024 Feb 6;13(4):293. doi: 10.3390/cells13040293 (PMC10886487; doi:10.3390/cells13040293)
Supplement: Supplementary file 1 [file cells-13-00293-s001.zip › cells-2814297-supplementary.xlsx]

## Sheet: Table S1
Show 102550100 entries
Search:
	Study	Platform	Geographical Region	Tissue	Age	HIV Status	Diagnosis Method	HD	LTBI	TB	OD	totall	Notes	General Type
1	GSE37250	GPL10558	Malawi, South Africa	Whole Blood	>17	Some positive	Sputum culture, chest radiography	0	83	97	83	263	OD: any case with an established alternative diagnosis to TB, no microbiological evidence of TB, and an absence of TB symptoms at the time of follow-up or with an observed improvement of clinical symptoms on follow-up without TB treatment	Illumina Microarray
2	GSE39939	GPL10558	Kenya	Whole Blood	<15	Some positive	Sputum culture, chest radiography, TST	0	14	52	37	103	OD: children received a definitive alternative diagnosis or had no clinical deterioration on follow-up in the absence of tuberculosis therapy	Illumina Microarray
3	GSE39940	GPL10558	South Africa/Malawi	Whole Blood	<15	Some positive	Sputum culture, chest radiography, TST	0	54	70	103	227	OD: children received a definitive alternative diagnosis or had no clinical deterioration on follow-up in the absence of tuberculosis therapy	Illumina Microarray
4	GSE40553	GPL10558	UK, South Africa	Whole Blood	NA			0	38	166	0	204	Longitudinal Analysis sampled at 1, 2 ,3, 4, 5 month post treatment for UK patients. Sampled at pre, 0.5, 2, 6, 12 months post treatment for South Africa patients	Illumina Microarray
5	GSE42825	GPL10558	Germany	Whole Blood	>17	Negative	Sputum culture	23	0	8	11	42	ODs was active sarcoidosis (n=6) and non-active sarcoidosis (n=5)	Illumina Microarray
6	GSE42826	GPL10558	Germany	Whole Blood	>17	Negative	Sputum culture	52	0	11	39	102	ODs was active sarcoidosis (n=16), non-active sarcoidosis (n=9), pneumonia (n=6), lung cancer (n=8)	Illumina Microarray
7	GSE42827	GPL10558	Germany	Whole Blood	>17	Negative		0	0	0	10	10	ODs was pneumonia	Illumina Microarray
8	GSE42830	GPL10558	Germany	Whole Blood	>17	Negative	Sputum culture	38	0	16	41	95	ODs was active sarcoidosis (n=17), non-active sarcoidosis (n=8), pneumonia (n=8), lung cancer (n=8)	Illumina Microarray
9	GSE42831	GPL10558	Germany	Whole Blood	>17	Negative		0	0	0	17	17	ODs was Sarcoid, involve repeated measurement	Illumina Microarray
10	GSE42832	GPL10558	Germany	Whole Blood, PBMCs, CDs	>17	Negative	Sputum culture	30	0	30	30	90	ODs was sarcoidosis, involve repeated measurement. Could not locate patient ID. 5 patients in each group of healthy controls, tuberculosis and sarcoidosis with 6 cell types.	Illumina Microarray
11	GSE83456	GPL10558	UK	Whole Blood	NA	Negative	Sputum culture etc.	61	0	45	49	155	ODs was sarcoidosis. Extrapulmonary TB samples available from this dataset.	Illumina Microarray
12	GSEBruno	GPL10558	India	Whole Blood	25-60	Negative	Sputum culture	29	0	53	28	110	ODs was comorbid diabetes mellitus	Illumina Microarray
												1465

## Sheet: Table S2
NK gene signature
KLRF1
KLRC1
IL21R
KIR2DL3
KIR3DL1
KIR3DL2
NCR1
XCL2
XCL1
LOC643313
GAGE2
ZNF747
AF107846
SLC30A5
NM_014114
MCM3AP
TBXA2R
CDC5L
LOC730096
FUT5
FGF18
MRC2
RP5-886K2.1
SPN
PSMD4
PRX
FZR1
ZNF205
AL080130
ZNF528
MAPRE3
BCL2
NM_017616
ARL6IP2
PDLIM4
NM_014274
LDB3
ADARB1
SMEK1
TCTN2
TINAGL1
IGFBP5
ALDH1B1
SPON2
GZMB
KIR3DS1
FLJ20699
TMEPAI
KIR3DL3
KIR2DS5
KIR2DS2
GTF3C1
KIR2DS1
EDG8
DUSP4
RRAD
PLA2G6
NIBP
FOXJ1
MADD
BG255923
MPPED1
MUC3B
HLA-A
HLA-B
HLA-C
HLA-E
HLA-G
KIR2DL1
KIR2DL4
KLRC2
KLRC3
KLRD1
PTPN6
PTPN11
ICAM1
ICAM2
ITGAL
ITGB2
PTK2B
VAV3
VAV1
VAV2
RAC1
RAC2
RAC3
PAK1
MAP2K1
MAP2K2
MAPK1
MAPK3
TNF
CSF2
IFNG
NCR2
TYROBP
LCK
FCGR3A
FCGR3B
NCR3
FCER1G
CD247
ZAP70
SYK
LCP2
LAT
PLCG1
PLCG2
SH3BP2
PIK3CA
PIK3CB
PIK3CD
PIK3CG
PIK3R5
PIK3R1
PIK3R2
PIK3R3
FYN
SHC2
SHC4
SHC3
SHC1
GRB2
SOS1
SOS2
HRAS
KRAS
NRAS
ARAF
BRAF
RAF1
MICA
MICB
ULBP3
ULBP2
ULBP1
KLRK1
HCST
CD48
CD244
PPP3CA
PPP3CB
PPP3CC
PPP3R1
PPP3R2
CHP2
NFAT5
NFATC1
NFATC2
NFATC3
NFATC4
PRKCA
PRKCB
PRKCG
SH2D1B
SH2D1A
IFNGR1
IFNGR2
IFNA1
IFNA2
IFNA4
IFNA5
IFNA6
IFNA7
IFNA8
IFNA10
IFNA13
IFNA14
IFNA16
IFNA17
IFNA21
IFNB1
IFNAR1
IFNAR2
TNFSF10
TNFRSF10D
TNFRSF10C
TNFRSF10B
TNFRSF10A
FASLG
FAS
PRF1
CASP3
BID

## Sheet: Table S3
HD vs LTBI
gene	logFC	AveExpr	t	p.Value	adj.p.Val	B
MAN2B1	-0.3680722	8197909	-78130399	2.8147e-07	0.00206289	1948903216
OTOF	0.3242009	5025940	72533236	8.10737e-06	0.0297094	1632325284
HLA-DMB	-0.4001726	12070122	-70155420	3.2408e-05	0.0791726	1501893707
ADCY3	0.4032412	8702308	66397618	0.000273948	0.501941	1301142892
PGLS	-0.2733060	9883822	-63224591	0.00157086	2.30257	1137102654
CD74	-0.3199536	12700821	-62282038	0.00261186	3.19039	1089390529
CD37	-0.2849311	10863648	-60411178	0.00706194	6.58905	996119697
LY86	-0.3886364	9806432	-60376424	0.0071923	6.58905	994405411
CST3	-0.3779459	13015585	-59897765	0.00924641	7.52966	970863731
CD4	-0.4392945	7850448	-58850535	0.0159473	10.4604	919811549
SLC25A1	-0.2602960	7563242	-58776900	0.0165664	10.4604	916245474
EEF1B2	0.3432639	7533658	58712492	0.0171272	10.4604	913128868
ZNF581	-0.2866240	9728416	-58330208	0.0208581	11.7592	894679917
GHDC	-0.2639221	7739549	-58035167	0.0242704	12.7056	880499375
GPBAR1	-0.4635035	8976381	-57713183	0.0286177	12.9108	865081885
OCEL1	-0.2357383	8833587	-57651060	0.0295399	12.9108	862114251
UBE2E2	-0.3014199	8304974	-57512137	0.0317088	12.9108	855486118
HLA-DRA	-0.2920867	13415313	-57031782	0.0404749	15.6127	832655836
AKR1A1	-0.2300193	9716426	-56620275	0.0498337	18.2615	813206782
NSUN7	0.4822510	6272042	56087038	0.0651512	22.7378	788155334
ALDH16A1	-0.2714801	7154507	-55756549	0.0768579	24.9884	772715098
RPS6KA4	-0.2572024	8667049	-55716245	0.078419	24.9884	770836616
ZNF23	0.3693346	6515030	55127562	0.105069	32.0853	743512781
PSMB10	-0.2246851	12929943	-54357973	0.153521	45.0063	708113320
PIP4P1	-0.2021797	8653372	-54276859	0.159747	45.0304	704403596
HLA-DMA	-0.3254907	11479394	-53104437	0.282481	69.0102	651243595
HLA-DPA1	-0.3343304	12494883	-52673481	0.347566	82.1712	631921470
SLC2A6	-0.3028309	8812513	-52424411	0.391602	85.6613	620808292
CTNNBL1	-0.2032181	8951364	-52420676	0.392302	85.6613	620641944
ZNF385A	-0.3167605	6996559	-52393710	0.397392	85.6613	619441197
SLC7A7	-0.2979308	11007432	-52003489	0.478636	96.4693	602117843
PLEKHO1	-0.2212705	10135790	-51966961	0.487019	96.4693	600501229
CXCR5	-0.2448299	6512812	-51586939	0.58314	112.469	583734074
TRIM28	-0.2464603	8234475	-51268711	0.67759	127.335	569765460
TRAK1	-0.2315596	7802013	-51208395	0.697094	127.725	567125337
CARD9	-0.3234829	8706874	-50998696	0.769235	137.505	557964999
CYP4F22	-0.4110516	5619683	-50894965	0.807548	140.913	553444365
U2AF1L4	-0.2564388	6936542	-50844756	0.826752	140.913	551258725
NUBP1	-0.2349404	7936913	-50779398	0.852414	141.985	548416179
DENND6B	-0.4349135	8818693	-50715503	0.878248	143.037	545639985
NOC3L	0.3693196	7504236	50307003	1.06229	169.25	527954437
CYB561A3	-0.2535228	9421413	-50107140	1.16545	181.735	519341797
CAPNS1	-0.2325620	10053761	-49662152	1.43119	218.524	500261514
SRPRA	-0.2077444	8560759	-49373668	1.63388	239.495	487962573
TMEM219	-0.2442232	9002961	-49138018	1.81983	257.855	477957537
CENPB	-0.2208407	9997081	-49111565	1.84194	257.855	476836759
TRIM26	-0.2065790	8908077	-48963886	1.97024	257.855	470588424
NRROS	-0.2486067	8836183	-48755507	2.16607	278.51	461796943
CSF1R	-0.3189195	11380323	-48516714	2.41365	299.656	451758490
PIP5K1C	-0.2191506	7823302	-48504916	2.42657	299.656	451263517
RNH1	-0.2202232	8280867	-48402327	2.54174	299.656	446963577
CLCF1	-0.2768655	6587284	-48111576	2.8976	331.82	434815921
SLC35A4	-0.2327765	8286337	-48032153	3.00289	338.588	431507646
RRAS	-0.2833218	8851623	-47750818	3.40644	378.27	419823778
CCDC12	-0.2136447	9516968	-47617734	3.61512	394.33	414315742
FCER2	-0.4831302	7304775	-47590896	3.65868	394.33	413206454
CHCHD10	-0.2256513	10055191	-47134317	4.48208	444.244	394411077
RBX1	0.3223409	10625990	47030534	4.69279	458.579	390158873
LUC7L3	0.3768392	8398710	46962113	4.83689	460.658	387359663
OGFR	-0.2050162	8913845	-46960770	4.83976	460.658	387304741
HP	0.5369031	5986257	46811369	5.16961	485.744	381203941
EIF3G	-0.2134069	11215402	-46676097	5.48688	509.03	375693487
CD1A	-0.2725563	6372063	-46640428	5.57362	510.613	374242582
MAP3K20	0.2725529	5801032	46452445	6.05304	528.128	366610827
FCHO1	-0.2635254	7223929	-46332920	6.37829	541.355	361771147
TMEM268	-0.2488613	7251805	-46308222	6.44756	541.355	360772385
PLXNB2	-0.2083692	7028721	-46289663	6.5001	541.355	360022116
LTB	-0.2534480	12156091	-45980800	7.43734	598.992	347571920
STAMBPL1	0.3167891	8712548	45945706	7.55172	600.275	346161513
C17orf49	-0.2066950	10113807	-45925884	7.61708	600.275	345365304
RSL24D1	0.3750741	10363549	45869870	7.80471	608.519	343116758
TBL3	-0.2095585	6201685	-45794212	8.06523	622.212	340083146
UBE2H	0.3940528	8592792	45490167	9.19916	702.298	327932922
ERGIC3	-0.2126420	9744189	-45190985	10.4638	765.58	316041084
PRXL2B	-0.2540319	6434162	-45171809	10.5503	765.58	315281079
TBC1D15	0.2384071	8646742	44726582	12.764	889.515	297708494
DPP7	-0.2075766	7878156	-44686014	12.9865	889.515	296114364
MRPS31	0.2229050	9022805	44499724	14.0572	936.79	288809255
SLC25A6	-0.2544513	11517446	-44499230	14.0602	936.79	288789952
FAM89A	0.2481926	6618837	44445783	14.3827	941.171	286698704
ARL6IP1	0.2246955	8705765	44319491	15.1735	954.814	281765443
MPV17	-0.2180364	8602810	-44309887	15.2353	954.814	281390780
TDRD9	0.4041963	6018167	44271286	15.4862	954.814	279885481
TAGLN2	-0.2718407	11375468	-44268693	15.5032	954.814	279784384
CORO1B	-0.2304603	7649516	-43839983	18.5733	1088.99	263139585
NIBAN3	-0.3173752	7509323	-43734548	19.4134	1111.57	259066440
MVP	-0.2042073	9816352	-43553824	20.9387	1171.45	252103505
GPI	-0.2280936	9180659	-43495087	21.4587	1179.46	249845619
PDZD4	-0.3600004	7033709	-43483274	21.5648	1179.46	249391806
MADD	-0.2108304	7065649	-43239179	23.8725	1249.72	240037674
STIP1	-0.2195246	8968111	-42945257	26.9659	1337.52	228831874
ITPKB	-0.2115602	9086574	-42891515	27.5716	1347.15	226789827
NAPSB	-0.2982122	9344672	-42824325	28.3471	1375.87	224239756
CAMK1	-0.3375081	7507512	-42513261	32.2182	1508.08	212477132
NAGPA	-0.2218588	8396300	-42506653	32.3056	1508.08	212228041
DBNDD1	-0.2425636	6468919	-42310999	35.0013	1613.36	204867082
SELENON	-0.2293108	7057627	-42244333	35.968	1641.39	202365431
PID1	-0.3927076	7152978	-42176568	36.9768	1662.59	199825910
FXYD5	-0.2117261	11893157	-41997854	39.7686	1762.54	193144824
TGFBI	-0.3045320	10990280	-41965295	40.2985	1762.54	191930179
MARCKSL1	-0.2309843	9818895	-41912764	41.1676	1774.31	189972132
SNHG7	-0.2138588	7346264	-41449621	49.6456	2008.82	172797809
C15orf39	-0.2592984	9970633	-41425922	50.1215	2008.82	171923283
UBL4A	-0.2218014	8515340	-41329684	52.0991	2073.15	168376394
DGCR6L	-0.2030440	8380027	-41318640	52.3307	2073.15	167969794
FBLN7	-0.2510898	6085800	-41045119	58.3917	2264.3	157929181
SDK2	-0.2668544	5997557	-40966899	60.2445	2311.69	155068156
TMEM94	-0.2241923	6610202	-40735701	66.0546	2457.43	146638651
ENG	-0.2355395	6107203	-40651232	68.3076	2528.42	143568929
CMTM8	-0.4081135	7761041	-40625735	69.0019	2536.53	142643416
CDKN1C	-0.4728905	7787624	-40615965	69.2698	2536.53	142288875
MS4A7	-0.3280326	9569448	-40605235	69.5651	2536.53	141899628
HLA-DOB	-0.3104866	8391345	-40479818	73.1068	2627.87	137356120
VPREB3	-0.4121517	8638761	-40383766	75.9348	2701.58	133884453
ARL2	-0.2052563	9461166	-40058574	86.3026	2969.54	122182888
ECHS1	-0.2026276	9005465	-39418613	110.767	3579.33	0.99389914
FHIT	-0.3301459	6377398	-39277976	116.964	3727.09	0.94422968
HLA-DPB1	-0.4171346	8311020	-39021645	129.115	3988.6	0.85409052
PYGB	-0.2180012	8290827	-38967855	131.813	4002.74	0.83523928
PDLIM1	-0.2454792	8945591	-38918636	134.328	4002.74	0.81800965
AXIN2	-0.2960371	7681361	-38752565	143.155	4180	0.76001208
CD40LG	-0.3303200	7170673	-38721760	144.851	4212.76	0.74927739
SLC15A3	-0.2293589	10448172	-38675258	147.449	4256.48	0.73308668
TRANK1	-0.2286847	9121524	-38665359	148.007	4256.48	0.72964250
HLA-DOA	-0.2237485	8443922	-38595862	151.986	4300.78	0.70548206
PI16	-0.2875301	6616187	-38501236	157.566	4403.83	0.67264527
DUSP5	-0.2305295	8821292	-38436905	161.47	4432.26	0.65036143
HAPLN3	-0.2779708	6480321	-38038047	187.799	4812.52	0.51291483
LOC113386	-0.2132598	8586410	-37767963	207.882	5263.89	0.42054717
TMEM63A	-0.2165775	7814890	-37685801	214.384	5362.54	0.39256100
LOC284837	-0.3284032	6998662	-37294111	248.114	5903.98	0.25986907
CCDC88B	-0.2063159	7765484	-37151496	261.595	6080.7	0.21185472
PEA15	-0.2310599	9694940	-37114874	265.167	6111.36	0.19955098
CARMIL2	-0.2474044	6370309	-36913762	285.618	6406.44	0.13217249
CD83	-0.2029897	7171036	-36852584	292.128	6484.04	0.11173927
IL11RA	-0.2260888	6338608	-36791878	298.727	6530.63	0.09149254
KCNMB1	-0.2244687	7042691	-36783099	299.693	6530.63	0.08856708
PLCB2	-0.2158694	10060928	-36737662	304.739	6568.91	0.07343541
NUAK2	-0.2211680	8515486	-36682167	311.011	6643.51	0.05497606
FAM241B	-0.2521593	5999316	-36628082	317.24	6661.88	0.03700943
FCGRT	-0.2221217	11245671	-36168314	375.153	7471.45	-0.11478772
TNFRSF25	-0.2022005	7895219	-36109348	383.263	7607.2	-0.13413456
ID3	-0.2585621	8134658	-36103725	384.045	7607.2	-0.13597795
AP1S2	-0.2101894	11535612	-35750283	436.32	8393.15	-0.25134633
EPHA4	-0.2280049	6745587	-35690066	445.868	8487.7	-0.27090262
PNOC	-0.2462957	6900311	-35595285	461.295	8668.79	-0.30162545
TCL1A	-0.3915930	6965120	-35474967	481.601	8935.83	-0.34052237
OAF	-0.2310860	7723128	-35441010	487.482	8972.95	-0.35147892
PLAAT4	-0.2239510	11711049	-35435181	488.499	8972.95	-0.35335884
EPHB6	-0.2525133	6677225	-35332864	506.665	9207.84	-0.38631237
GDPD5	-0.2419792	7450673	-35049263	560.392	9968.72	-0.47721360
TBC1D10B	-0.2966109	8658347	-34824113	606.804	10639.4	-0.54891890
CPVL	-0.2764357	10916732	-34709960	631.689	10893.3	-0.58511802
FLT3LG	-0.2412140	9027586	-34396908	704.929	11662.4	-0.68384972
SCIMP	-0.2049394	7986214	-34379629	709.195	11675	-0.68927628
EPHA1	-0.2446182	6750841	-34098114	782.182	12397.9	-0.77734430
CTSS	-0.2004431	10638744	-34088783	784.718	12397.9	-0.78025236
PACSIN1	-0.2461586	6603607	-34039099	798.348	12502.3	-0.79572461
C17orf97	-0.3419615	6340039	-33909543	834.938	12857.1	-0.83597606
ALKBH7	-0.2043340	8109482	-33759848	879.165	13340.4	-0.88231405
ADA	-0.2073279	9274007	-33650458	912.858	13737.9	-0.91606019
ZBTB42	-0.2204949	7357523	-33460401	974.278	14396.1	-0.97445954
RPS26P11	-0.2196179	9339223	-33392799	997.039	14673.3	-0.99516047
IL12RB1	-0.2198490	6770790	-33344269	1013.68	14789.4	-100999821
HLA-DRB3	-0.2897876	10292249	-33327624	1019.45	14795.2	-101508277
DBP	-0.2016903	6987341	-33097172	1102.52	15569.1	-108524719
FBXL16	-0.2218170	6596792	-32786900	1224.34	16525.3	-117902492
GBP4	-0.2588603	9752442	-32726812	1249.34	16770	-119709468
RPS26	-0.2254347	8659225	-32581886	1311.59	17351.3	-124055452
IQCN	-0.2077023	7435577	-32545170	1327.81	17502.8	-125153750
PTGDR2	-0.4561494	6560698	-32241920	1469.1	18856.5	-134182210
ZBP1	-0.2374711	10180112	-32026083	1578.04	19716.7	-140561816
ALDH1A1	-0.3203343	7861407	-31954970	1615.54	20034.3	-142655293
PBXIP1	-0.2130502	7417486	-31912576	1638.28	20179.8	-143901296
SOS1	-0.3717404	7388798	-31875057	1658.66	20358.8	-145002800
RPS26L	-0.3716754	12685148	-31848051	1673.47	20394	-145794922
CD79A	-0.2728075	8137154	-31742306	1732.67	20856	-148890762
UCP2	-0.2607514	11296892	-31649456	1786.23	21323.9	-151601401
HLA-DRB4	-0.4648714	9584337	-31590215	1821.21	21528.4	-153327111
CD3E	-0.2360558	9004522	-31569000	1833.89	21643.4	-153944420
LST1	-0.2129299	10436347	-31540255	1851.19	21670.3	-154780199
NAPSA	-0.2128490	8137188	-31372142	1955.48	22254.3	-159654502
FAM83F	-0.3256683	7905189	-30701628	2427.82	25528.7	-178860470
PRICKLE1	-0.2085323	7089518	-30412174	2662.54	27151.5	-187034950
EDAR	-0.2167689	6224086	-30174934	2870.32	28626.7	-193682261
CD300LB	-0.2584293	7018479	-30126375	2914.64	28905.8	-195036989
LOC440313	-0.2549024	7077148	-29851054	3178.07	30607.2	-202680455
TPM2	-0.2750987	6957205	-29429449	3624.06	33035.8	-214260647
SLC46A2	-0.2221642	7122142	-29263426	3814.9	33686	-218779395
CD72	-0.2258970	7416188	-29231366	3852.8	33736.2	-219649277
NREP	-0.2104837	7437711	-29163211	3934.51	34165.9	-221495636
FBLN5	-0.2075129	7056422	-29115160	3993.06	34296.2	-222795004
CDK11A	-0.2280615	7874902	-28699043	4534.49	36576.6	-233964949
MAN2C1	-0.2021992	7217195	-28645600	4608.68	37076.8	-235388823
SH3PXD2A	-0.2018582	7034317	-28395371	4971	39132.6	-242023120
SLC27A1	-0.2058698	7009935	-28174429	5312.29	40640.7	-247836290
CDC42EP2	-0.2357968	7628709	-27780984	5973.24	43929.6	-258084362
PPP1R14A	-0.2114628	7400580	-27440288	6604.94	47412	-266850724
EPHX2	-0.2080839	7852355	-26815102	7923.52	54227.9	-282676192
PLAUR	-0.2154532	8371587	-26765663	8037.31	54694	-283913187
KLF4	-0.2238146	7479149	-26715975	8153.15	55073.2	-285154278
CCL23	-0.4149447	6008672	-26271697	9257.71	60150.5	-296155812
NRGN	-0.2849732	11147051	-26174812	9515.77	60890	-298532111
TPRA1	-0.3220387	9785349	-25426221	11737.5	68585.2	-316616079
FOSB	-0.2101703	6653945	-25095032	12860.5	72727.5	-324459895
HPCAL4	-0.2070609	6798071	-24995765	13215.3	73782.3	-326792136
TKTL1	-0.2039569	7600937	-24981845	13265.7	73935.1	-327118485
ASGR1	-0.2290185	9537468	-24413724	15476.2	81659.6	-340292067
SPIB	-0.2251847	7380000	-23765524	18391.9	90526.8	-354973694
LGALS2	-0.3089912	7860709	-23676034	18830.3	91821.4	-356971335
PRSS33	-0.3902694	6351936	-23007059	22409.7	101390	-371678571
LYPD2	-0.2171914	6087672	-22979352	22570	101794	-372279102
SERPINA13P	-0.3716504	7890431	-22892351	23079.9	103457	-374160291
SPRYD3	-0.2537249	10154758	-22557655	25136.7	109140	-381334175
IDO1	-0.3469712	6612430	-22274553	26999.5	114850	-387323802
CACNA2D3	-0.2045162	6362000	-21947030	29303.2	120383	-394163465
SPNS3	-0.2113445	6720819	-21902680	29627.9	121054	-395082201
PI3	-0.4143184	9912907	-21602637	31907.5	126474	-401251289
JAM3	-0.2395085	7993647	-21229131	34955.6	133850	-408817328
OLIG2	-0.3170570	6500253	-21131905	35788.9	135651	-410766145
MZB1	-0.2216977	8845209	-20736295	39358.1	143582	-418607549
LRRN3	-0.2459448	7975640	-19965320	47193.4	161902	-433480874
HLA-DQB1	-0.4106256	8204944	-19861541	48342.9	163803	-435441629
ITGA2B	-0.2503489	7692837	-19288224	55128	178539	-446096465
SLC29A1	-0.2134033	6204171	-19178278	56516.7	181115	-448105440
MX1	-0.2220082	12270387	-18907481	60062.5	188294	-453006297
PAK2	-0.2074408	8973304	-18301932	68667	204827	-463722027
CNTNAP2	-0.2499597	5872606	-18287258	68887.6	205235	-463977506
DPYSL5	-0.2742425	7982219	-18154623	70907.9	208876	-466277809
PDK4	-0.2020933	6871739	-17273867	85598	232696	-481141348
HES4	-0.2034769	9055836	-15821025	115161	282658	-504089565
HLA-DRB6	-0.2135831	10828348	-15244573	128929	302182	-512650576
RBPMS2	-0.3061145	8024914	-14689458	143374	322736	-520601258
RPS23	-0.2074408	9096417	-14612206	145480	325961	-521684837
RPS4Y1	-0.5846330	8898038	-13707503	171945	362957	-533958017
JCHAIN	-0.2066414	10177809	-13097900	191727	387846	-541793885
TMEM176A	-0.2036434	6728105	-12868662	199586	398357	-544649896
PRKY	-0.2382945	6651252	-11791173	239712	445616	-557408846
HBZ	-0.2598419	7700272	-10180340	309857	516357	-574430284
KDM5D	-0.2327218	6796462	-0.9579870	339193	545522	-580143528
MYOM2	-0.2452335	8847465	-0.9405428	348042	553009	-581738798
HLA-DRB1	-0.2338677	7885753	-0.6510294	515754	694756	-603961583
HD vs TB
FCGR1CP	-19235762	9359435	-15657951	4.49264e-37	2.37348e-33	87071547482
GBP5	-15023206	11458094	-15619795	6.47694e-37	2.37348e-33	86710604101
FCGR1B	-19406114	9554343	-15372443	6.90569e-36	1.68706e-32	84375377238
FCGR1A	-20514806	9910055	-15274087	1.76553e-35	3.2349e-32	83449153205
GBP2	-0.6375733	12780130	-14933471	4.50591e-34	6.60476e-31	80252644474
LOC400759	-16286221	8002492	-14796027	1.6566e-33	2.02354e-30	78967969718
GBP1	-14085655	10862867	-14554934	1.61318e-32	1.689e-29	76722192706
ANKRD22	-19993885	8666404	-14238863	3.13754e-31	2.87438e-28	73793878389
BATF2	-17248451	7156433	-13974452	3.70097e-30	3.01383e-27	71359077133
SERPING1	-11152278	7227100	-13947044	4.77586e-30	3.50023e-27	71107508740
STAT1	-0.6747722	11836424	-13638383	8.34143e-29	5.55767e-26	68285608646
PARP9	-0.8441584	10261535	-13419863	6.23742e-28	3.8095e-25	66300789853
TAP1	-0.6570316	12355510	-13255917	2.80093e-27	1.57908e-24	64819131751
PSTPIP2	-10246286	9564165	-13195941	4.84409e-27	2.53588e-24	64278751183
RHBDF2	-0.5195929	9267895	-12866819	9.62967e-26	4.70506e-23	61329821346
LHFPL2	-10161478	8243527	-12754206	2.66068e-25	1.21876e-22	60327442022
SESTD1	-0.6684040	8218542	-12741606	2.98047e-25	1.28493e-22	60215505116
AIM2	-0.9936196	7741631	-12508134	2.42161e-24	9.85997e-22	58149479709
VPS9D1	-0.8359813	9079543	-12485181	2.97291e-24	1.14676e-21	57947212213
GBP4	-0.9267919	10291908	-12453836	3.93294e-24	1.44123e-21	57671249408
EP400	0.5003766	8468470	12411611	5.73118e-24	2.00018e-21	57299947575
EPSTI1	-11439782	11553840	-12377375	7.77431e-24	2.5899e-21	56999287477
CASP1	-0.6108638	10975718	-12277840	1.88266e-23	5.99913e-21	56127182669
IFITM3	-12047473	13177831	-12235142	2.7488e-23	8.39414e-21	55753998245
FBXO6	-0.8796679	9097208	-12209040	3.46343e-23	1.01534e-20	55526139802
DUSP3	-0.6997518	10801626	-12183323	4.34813e-23	1.22567e-20	55301845103
SAT1	-0.4596416	13303151	-12164154	5.15086e-23	1.39817e-20	55134805496
IRF1	-0.4886070	12675776	-12088421	1.00484e-22	2.63016e-20	54475960842
TNFSF10	-0.7581968	11209314	-11877877	6.37866e-22	1.61204e-19	52653998701
TYMP	-0.6863461	9835747	-11868578	6.91883e-22	1.69027e-19	52573867289
GK	-10716324	9441096	-11832968	9.44311e-22	2.23253e-19	52267260417
CARD17	-12598036	6456535	-11794032	1.32619e-21	3.03739e-19	51932499308
TNFAIP6	-0.8016391	7947851	-11782519	1.46614e-21	3.25617e-19	51833606379
TAP2	-0.6143676	8756467	-11776522	1.54477e-21	3.32988e-19	51782115699
SORT1	-0.7954190	8777089	-11716789	2.59746e-21	5.43908e-19	51269899126
SCO2	-0.8663328	10372359	-11678509	3.62161e-21	7.37299e-19	50942287704
POLB	-0.5567430	9723199	-11606480	6.75976e-21	1.33338e-18	50327205031
FCMR	0.8915740	11023535	11603882	6.91339e-21	1.33338e-18	50305056254
PITPNC1	0.4325039	7514614	11553681	1.06686e-20	2.00488e-18	49877478999
PSMB9	-0.5616663	9739524	-11544086	1.15897e-20	2.12353e-18	49795864741
PRKCH	0.7057180	10743241	11489382	1.85725e-20	3.31995e-18	49331138388
EPB41L3	-0.7772012	8106224	-11469678	2.20053e-20	3.83993e-18	49164002851
UBE2L6	-0.7581357	10162055	-11430425	3.08371e-20	5.25594e-18	48831477914
SQOR	-0.6820826	8666287	-11400269	3.99482e-20	6.65409e-18	48576390310
KCNJ2	-0.8224565	10109595	-11385911	4.51829e-20	7.35878e-18	48455052919
KCNJ15	-12235692	7964549	-11369865	5.18442e-20	8.26013e-18	48319537640
MAP4K1	0.7142117	8675774	11218046	1.89574e-19	2.95614e-17	47042047079
DENND2D	0.5867461	10073245	11213967	1.9627e-19	2.9968e-17	47007846113
MSRB2	-0.6123202	10452129	-11201436	2.18352e-19	3.26592e-17	46902803673
TRAFD1	-0.5805173	9226080	-11148159	3.43346e-19	5.03276e-17	46456871824
ODF3B	-0.5536099	6640812	-11143541	3.57066e-19	5.13124e-17	46418271439
SNHG6	0.6208397	10212965	11129019	4.03867e-19	5.69219e-17	46296932388
SH2D1A	0.7651833	9708428	11108339	4.81229e-19	6.54338e-17	46124276061
JAK2	-0.8016600	8161171	-11107927	4.82911e-19	6.54338e-17	46120840078
SRBD1	-0.5477085	8661088	-11105956	4.91044e-19	6.54338e-17	46104387155
ZNF831	0.6050935	7315013	11082025	6.01313e-19	7.86968e-17	45904817971
TRIM22	-0.7930134	10733707	-11075527	6.35289e-19	8.16848e-17	45850671132
ZNF438	-0.8531618	8061584	-11064852	6.95306e-19	8.78603e-17	45761744448
SMCO4	-0.6947897	9654326	-11061808	7.13429e-19	8.86223e-17	45736397631
FAS	-0.6967788	7233205	-11013483	1.07291e-18	1.31056e-16	45334439032
C12orf57	0.7529249	10062920	11010960	1.09598e-18	1.3168e-16	45313481180
CD7	0.6644272	10432783	10968615	1.56584e-18	1.85097e-16	44962058284
TRAF3IP3	0.5029467	9587713	10961123	1.66774e-18	1.94014e-16	44899951118
TRIM21	-0.5157073	9745229	-10944287	1.92144e-18	2.18036e-16	44760473700
ESYT2	0.5262696	10988412	10943529	1.93373e-18	2.18036e-16	44754193105
GZMK	10728376	9963311	10937787	2.02936e-18	2.22701e-16	44706649490
ANKRD46	0.6279885	7164078	10937405	2.03588e-18	2.22701e-16	44703492387
CD2	0.7035218	10876985	10933729	2.09975e-18	2.2631e-16	44673065124
IFITM1	-0.5408625	13217013	-10925012	2.25931e-18	2.39978e-16	44600925865
SLC7A6	0.5682822	7441346	10918671	2.3829e-18	2.4824e-16	44548466397
NEMP1	0.4581807	6938013	10917580	2.40484e-18	2.4824e-16	44539441965
FBL	0.6263777	10038383	10913012	2.49886e-18	2.48437e-16	44501665389
ITK	0.7382701	10434570	10912556	2.50844e-18	2.48437e-16	44497899507
TMEM140	-0.6898064	11250626	-10890360	3.02195e-18	2.95305e-16	44314462370
OSBPL10	0.8906865	6664903	10824154	5.26075e-18	5.07317e-16	43768469783
FLVCR2	-0.6020946	9047849	-10820496	5.42409e-18	5.16275e-16	43738357204
DHRS9	-0.7993218	7550300	-10808754	5.98329e-18	5.62199e-16	43641724858
SAMD9L	-0.8152255	10257693	-10793271	6.80916e-18	6.317e-16	43514388063
EDF1	0.3753208	10740268	10775464	7.89997e-18	7.23736e-16	43368055766
RPL15	0.5897772	11659840	10769952	8.27158e-18	7.48425e-16	43322788053
NPRL2	0.3903944	9830104	10753868	9.45828e-18	8.45362e-16	43190763331
AFF1	-0.4878205	7179747	-10725356	1.19926e-17	1.05896e-15	42956983791
PARP14	-0.6611301	10453814	-10720348	1.25028e-17	1.09087e-15	42915952588
STMN3	0.8047432	10647101	10705690	1.41236e-17	1.21778e-15	42795924750
VAMP5	-0.7491290	10302866	-10696752	1.52127e-17	1.28344e-15	42722775591
ALPK1	-0.7331017	9389786	-10696573	1.52352e-17	1.28344e-15	42721316018
ADM	-0.9112252	11755036	-10686213	1.66045e-17	1.38289e-15	42636570231
ITPRIP	-0.4824397	10542894	-10681909	1.72086e-17	1.4171e-15	42601380667
PLAUR	-0.7690960	8818972	-10633356	2.57404e-17	2.09613e-15	42204904578
TNFSF13B	-0.6309702	11825860	-10623936	2.78287e-17	2.24128e-15	42128094870
CASP5	-14130636	7606245	-10615796	2.97684e-17	2.37144e-15	42061754266
CEACAM1	-10627594	8946414	-10603528	3.29484e-17	2.59655e-15	41961819754
FGL2	-0.5380054	12412274	-10595453	3.52237e-17	2.74633e-15	41896070895
MFNG	0.4189945	10818353	10575001	4.1709e-17	3.21774e-15	41729680143
RIPK2	-0.4230938	9086682	-10569415	4.3678e-17	3.33454e-15	41684264928
GADD45B	-0.5553568	9377906	-10560476	4.70227e-17	3.55288e-15	41611619674
IMP3	0.4991998	10875121	10548251	5.2013e-17	3.88983e-15	41512313455
IFI35	-0.7267992	10381657	-10542521	5.45297e-17	4.03685e-15	41465793015
NELL2	0.8635158	8523095	10531514	5.97088e-17	4.37606e-15	41376463802
CASP4	-0.4909664	6382545	-10503310	7.53192e-17	5.46549e-15	41147808902
SNHG1	0.5241546	9111510	10492364	8.24164e-17	5.92186e-15	41059157006
FYB1	-0.6113702	9717356	-10465122	1.03098e-16	7.33597e-15	40838743682
CD247	0.7877400	11956566	10451429	1.15364e-16	8.12986e-15	40728078046
ZBED5	0.3823290	9671768	10442835	1.23793e-16	8.64077e-15	40658660833
ZNF512	0.4425371	9003844	10434447	1.3261e-16	9.16886e-15	40590933840
DYSF	-0.8764266	11131828	-10427179	1.40751e-16	9.5862e-15	40532282410
CD27	0.8877283	9261252	10426737	1.41262e-16	9.5862e-15	40528716604
NPC2	-0.3578658	13003690	-10422936	1.45732e-16	9.79881e-15	40498049791
SLC38A1	0.5095272	8276620	10418518	1.51105e-16	1.00677e-14	40462410054
CYFIP2	0.5289239	9462431	10395446	1.82526e-16	1.20516e-14	40276448080
ID3	0.7902156	7457482	10391050	1.89212e-16	1.23816e-14	40241036121
WDCP	0.4188048	7672745	10379206	2.08457e-16	1.35202e-14	40145685763
CCDC130	0.3560103	10553827	10349612	2.65475e-16	1.70672e-14	39907695317
ETV6	-0.3872854	9524418	-10345219	2.75167e-16	1.75365e-14	39872399537
LSM2	0.4342483	10416303	10343515	2.79021e-16	1.76288e-14	39858710294
MIR21	-0.8783266	7858635	-10321143	3.34876e-16	2.09769e-14	39679110078
FRMD3	-0.7486653	8062373	-10313764	3.5563e-16	2.20882e-14	39619926511
APOL2	-0.4051028	6115215	-10308272	3.71905e-16	2.28401e-14	39575883433
TOP2B	0.4170025	10224954	10307592	3.73969e-16	2.28401e-14	39570436223
STX11	-0.6717419	10978338	-10302937	3.88419e-16	2.35266e-14	39533123299
SPOCK2	0.7895860	11308373	10273243	4.94581e-16	2.97113e-14	39295311975
FAM102A	0.8413734	7188763	10269367	5.10414e-16	3.04132e-14	39264300472
DDX60L	-0.8334048	8993284	-10257747	5.60958e-16	3.31553e-14	39171370608
CTRL	-0.5263410	6819855	-10253238	5.81884e-16	3.4117e-14	39135325191
LRRK2	-0.8321504	8319499	-10248305	6.05669e-16	3.52298e-14	39095896806
H2AC18	-0.7755464	10962779	-10246801	6.13114e-16	3.5382e-14	39083874361
SOCS1	-0.8058018	7344635	-10244166	6.26367e-16	3.58644e-14	39062827601
RPS5	0.6251167	12643430	10241579	6.3966e-16	3.61805e-14	39042160222
IFIT2	-0.8915838	12254469	-10240607	6.44728e-16	3.61805e-14	39034393283
ETS1	0.7318653	11596775	10240231	6.46697e-16	3.61805e-14	39031392431
PVRIG	0.7087060	9086559	10228703	7.10106e-16	3.9421e-14	38939339348
MR1	-0.4869749	8247932	-10227791	7.15376e-16	3.9421e-14	38932063412
TBC1D10C	0.4936670	10968322	10219025	7.68082e-16	4.20095e-14	38862104393
IFI30	-0.5608092	11147960	-10212245	8.11471e-16	4.39519e-14	38808024953
WDFY1	-0.4678033	10335299	-10211620	8.15591e-16	4.39519e-14	38803041949
FBXO31	0.5173658	7988510	10206002	8.53572e-16	4.5663e-14	38758247922
APOL6	-0.7590229	6528814	-10204954	8.60852e-16	4.57187e-14	38749890739
GRN	-0.5735831	10611774	-10195500	9.29347e-16	4.90013e-14	38674549153
AKR1B1	0.4985978	9873485	10191395	9.60757e-16	5.02956e-14	38641839399
PPP3CC	0.5942189	8711356	10186248	1.00162e-15	5.20632e-14	38600845791
STK3	-0.6932898	7688062	-10169182	1.14988e-15	5.93486e-14	38465008761
UCKL1	0.4428807	8930542	10162015	1.21847e-15	6.24487e-14	38407999620
LIME1	0.6278837	11082607	10156943	1.26944e-15	6.46094e-14	38367670171
TICAM2	-0.4783824	8295879	-10152933	1.31124e-15	6.62765e-14	38335792191
PRAG1	0.5579923	8765530	10142747	1.42366e-15	7.14658e-14	38254850887
MTX3	0.4936008	7496179	10141601	1.43689e-15	7.16393e-14	38245748525
FNBP4	0.4854558	10139812	10135841	1.50528e-15	7.45417e-14	38199997334
LAP3	-0.8826472	10389015	-10121743	1.68657e-15	8.29591e-14	38088095099
WDR54	0.5611127	9012254	10120264	1.70681e-15	8.3395e-14	38076357023
IMPDH2	0.4892588	9185002	10119239	1.72099e-15	8.35305e-14	38068221542
RTP4	-0.9987778	7806244	-10111600	1.83029e-15	8.82511e-14	38007633335
SKAP1	0.6499191	9044610	10110122	1.85222e-15	8.87249e-14	37995913436
RPL4	0.6294835	12044739	10107106	1.89778e-15	9.0317e-14	37972003406
EIF4G3	-0.4208485	9240145	-10103775	1.94941e-15	9.16125e-14	37945592011
CYBB	-0.5918243	10203989	-10103737	1.95e-15	9.16125e-14	37945293746
BCL11B	0.3882943	7585277	10091075	2.15933e-15	1.00801e-13	37844963129
CD3D	0.7881435	11015434	10084785	2.27146e-15	1.05364e-13	37795149929
ARL2BP	0.3844345	9739859	10083800	2.28954e-15	1.05535e-13	37787351583
C1QB	-15502678	7715348	-10076405	2.42988e-15	1.11304e-13	37728817551
NELFCD	0.3560341	9071288	10046245	3.09638e-15	1.40953e-13	37490329080
KLHL3	0.6858318	7420100	10045453	3.11613e-15	1.40976e-13	37484074811
MVP	-0.3821741	9994637	-10035756	3.36839e-15	1.51453e-13	37407488902
LY9	0.5730552	7447564	10025675	3.65212e-15	1.6321e-13	37327920753
ARHGEF18	0.4006490	11567255	10011332	4.09722e-15	1.81991e-13	37214780990
ZBP1	-0.7047441	10571915	-10004937	4.31263e-15	1.90405e-13	37164370304
SMARCD3	-0.9837284	6855977	-10000564	4.46636e-15	1.96012e-13	37129911276
TRANK1	-0.5325399	9395274	-9999446	4.50655e-15	1.96598e-13	37121099356
RPL7A	0.4554982	11726750	9996439	4.61639e-15	2.00198e-13	37097408338
IFIH1	-0.7361695	9396390	-9984452	5.08127e-15	2.19063e-13	37003015050
PEBP1	0.5438568	9403325	9977279	5.3814e-15	2.30645e-13	36946559450
LDHB	0.7277350	10314342	9968271	5.78335e-15	2.46431e-13	36875694945
RAB24	-0.6400948	9178487	-9949485	6.71998e-15	2.84686e-13	36728034936
LMNB1	-0.8637376	8558624	-9947995	6.80046e-15	2.8644e-13	36716323677
URI1	0.4731747	8920766	9943455	7.05148e-15	2.95316e-13	36680666634
APEX1	0.4658586	9751969	9940211	7.23641e-15	3.01339e-13	36655199295
CIR1	-0.4777892	9153073	-9937395	7.40093e-15	3.06449e-13	36633086437
IL1B	-0.7669297	10346108	-9933652	7.62528e-15	3.13964e-13	36603709315
KCNMB1	-0.5665182	7342431	-9927385	8.01623e-15	3.2735e-13	36554524702
ZNFX1	-0.4345047	10012224	-9927018	8.0397e-15	3.2735e-13	36551649831
SAE1	0.4435138	10700183	9915313	8.8261e-15	3.57092e-13	36459850862
MXD4	0.5165857	10441948	9914725	8.86762e-15	3.57092e-13	36455234821
PPP1R16B	0.5653504	8584467	9905554	9.53984e-15	3.82063e-13	36383358599
GLOD4	0.4909141	8629183	9903932	9.66391e-15	3.84928e-13	36370647339
ZNF529	0.4408474	7810569	9899429	1.00168e-14	3.96827e-13	36335370333
GTF3A	0.4350525	11117797	9898133	1.01207e-14	3.98786e-13	36325223634
EIF4A2	0.4235052	12054281	9897022	1.02106e-14	4.00178e-13	36316522669
PLSCR1	-0.9927679	8079946	-9893414	1.05081e-14	4.09648e-13	36288269175
PASK	0.6326024	7766293	9882393	1.14713e-14	4.4206e-13	36202005347
OCIAD2	0.5747402	8231583	9882260	1.14835e-14	4.4206e-13	36200959137
LIMK2	-0.9434630	7063113	-9881855	1.15205e-14	4.4206e-13	36197796613
TRIB2	0.6336562	8252782	9868056	1.28565e-14	4.90758e-13	36089869142
GPR18	0.6317474	8132038	9866415	1.30254e-14	4.94627e-13	36077034080
NOD2	-0.7367699	9498761	-9865216	1.31501e-14	4.96788e-13	36067664759
NOP53	0.5480809	13016131	9858236	1.38999e-14	5.19758e-13	36013118324
EIF3F	0.4601342	11293571	9828372	1.7618e-14	6.55442e-13	35779979406
PIK3IP1	0.7084993	10663317	9824583	1.81553e-14	6.7202e-13	35750432487
STAT4	0.5533475	9753281	9821420	1.86162e-14	6.83973e-13	35725772782
LYRM1	-0.3863174	10148017	-9821091	1.86648e-14	6.83973e-13	35723208356
H2AC20	-0.7468549	10541535	-9812924	1.99129e-14	7.26076e-13	35659550512
CNIH4	-0.6063176	9897769	-9800311	2.20047e-14	7.98379e-13	35561308589
CALM1	0.3815858	11615577	9798655	2.22951e-14	8.04929e-13	35548415186
AKIRIN2	-0.4128473	10725920	-9788120	2.42336e-14	8.68419e-13	35466419137
ITPR3	0.5858902	9619904	9787822	2.42906e-14	8.68419e-13	35464107390
SLC6A12	-0.8383672	6648169	-9781454	2.55454e-14	9.04456e-13	35414572207
CCND2	0.5714386	10445950	9779365	2.59709e-14	9.15101e-13	35398326287
ATG3	-0.3906118	8341002	-9775876	2.66973e-14	9.36194e-13	35371197551
MICU1	-0.3036290	6622360	-9773409	2.72232e-14	9.5009e-13	35352013505
TUT7	-0.6036856	9388288	-9767626	2.84963e-14	9.85138e-13	35307066762
FAM241A	-0.5070375	6698446	-9766574	2.8734e-14	9.88692e-13	35298897061
RPL13A	0.5751712	12360940	9743513	3.44726e-14	1.18061e-12	35119831511
SLC26A8	-0.8553258	6436593	-9732023	3.77427e-14	1.28659e-12	35030711709
LILRB4	-0.3598347	6283544	-9726430	3.94441e-14	1.33836e-12	34987351638
FYN	0.4938634	9566517	9721261	4.1084e-14	1.38758e-12	34947295321
ATIC	0.4715475	10038132	9715808	4.28876e-14	1.44185e-12	34905047529
WDR75	0.4123230	8639898	9708460	4.54423e-14	1.52076e-12	34848148486
BIN1	0.5889962	9846391	9701014	4.81856e-14	1.60524e-12	34790510231
RPL10A	0.5975071	12204337	9697081	4.97004e-14	1.64821e-12	34760072864
NOSIP	0.4219546	11074777	9693475	5.11305e-14	1.68621e-12	34732178947
CD6	0.6864423	10376075	9693038	5.13064e-14	1.68621e-12	34728801852
TLR5	-0.8581185	9468542	-9689551	5.27331e-14	1.72536e-12	34701831178
PSME2	-0.4226900	11863340	-9680092	5.68045e-14	1.85031e-12	34628702080
MOB1A	-0.4654586	9014866	-9676870	5.82611e-14	1.88936e-12	34603804920
LANCL1	0.4413944	8451691	9674431	5.93889e-14	1.91745e-12	34584954054
MMS19	0.3096968	9275626	9669941	6.15209e-14	1.97757e-12	34550273629
PTPRCAP	0.6088910	10163771	9663992	6.44638e-14	2.06312e-12	34504328359
FLNB	0.6576930	7362462	9657794	6.7678e-14	2.15657e-12	34456485905
RBM17	0.3833006	8621487	9656645	6.8291e-14	2.16669e-12	34447619852
ZNF22	0.4715718	8832066	9649665	7.21358e-14	2.27881e-12	34393765273
SERPINA10	0.6283112	7713105	9647444	7.3404e-14	2.30892e-12	34376629964
MYOF	-0.8917130	7426323	-9640890	7.72756e-14	2.42031e-12	34326091074
AGTRAP	-0.5434696	9095826	-9633267	8.20348e-14	2.55844e-12	34267329585
RPL36	0.3449535	9041107	9632685	8.24094e-14	2.55923e-12	34262850120
SNHG29	0.6189485	11355593	9628656	8.50528e-14	2.63018e-12	34231807760
SPPL2A	-0.3357757	9998958	-9625395	8.72542e-14	2.68692e-12	34206683093
KLF12	0.6323913	7321700	9616097	9.38445e-14	2.87777e-12	34135093444
BRSK1	-0.7010005	8897586	-9611020	9.76498e-14	2.98198e-12	34096014349
CYB561	-0.4172180	6921425	-9607035	1.00743e-13	3.06368e-12	34065352554
GEMIN4	0.4588002	8359091	9604304	1.02919e-13	3.11691e-12	34044344093
RPAIN	0.3795477	9160502	9601431	1.05259e-13	3.17465e-12	34022243877
SLAMF6	0.5896617	9418897	9596546	1.09357e-13	3.28475e-12	33984688057
RASGRP2	0.3480343	10100886	9593319	1.12152e-13	3.35494e-12	33959879862
CTNNA1	-0.4295415	9431558	-9590411	1.14731e-13	3.41814e-12	33937527655
TMC6	0.4324481	9785998	9588458	1.16496e-13	3.45669e-12	33922514484
IFIT3	-12413673	9788534	-9580923	1.23561e-13	3.65154e-12	33864630526
ELP2	0.3683160	8145312	9574929	1.29484e-13	3.8112e-12	33818600105
BCAS4	0.6200284	7989155	9565114	1.39796e-13	4.08932e-12	33743270709
DYNLT1	-0.4544171	10477038	-9564883	1.40049e-13	4.08932e-12	33741492947
TNFAIP2	-0.6680611	8775823	-9561937	1.43306e-13	4.16782e-12	33718891196
P2RY14	-0.9982634	6177746	-9559467	1.46095e-13	4.23213e-12	33699944640
RPUSD2	0.4600837	8229187	9558653	1.47025e-13	4.2423e-12	33693705750
LTBR	-0.5530224	9286493	-9550422	1.56773e-13	4.50585e-12	33630593284
RERE	-0.4399102	9024614	-9548921	1.58619e-13	4.54108e-12	33619088272
PPP1R13B	0.5414238	6497496	9543596	1.65343e-13	4.71516e-12	33578275537
ZMYND15	-0.7535921	7020821	-9542536	1.66714e-13	4.73585e-12	33570153785
DHX15	0.3185133	10276886	9536663	1.74521e-13	4.93847e-12	33525167267
RPS3	0.5381194	12903563	9530572	1.83001e-13	5.15852e-12	33478523805
VCPIP1	-0.4318744	8772634	-9528725	1.85652e-13	5.2132e-12	33464384769
H2AC19	-0.6881410	11455267	-9528203	1.86408e-13	5.21444e-12	33460391706
TMEM167A	-0.5451662	7818804	-9526233	1.8929e-13	5.27492e-12	33445310946
STAT2	-0.4638737	11904534	-9521810	1.95921e-13	5.40402e-12	33411461435
EIF3K	0.3654911	11333688	9521672	1.96131e-13	5.40402e-12	33410410769
XRN1	-0.4504940	7848488	-9521670	1.96134e-13	5.40402e-12	33410392295
GPR183	0.5704956	7524809	9518840	2.00503e-13	5.50369e-12	33388738545
CACNA1E	-10848362	6592157	-9513110	2.09644e-13	5.73313e-12	33344914941
BLK	0.7711626	7484776	9500469	2.31299e-13	6.30183e-12	33248283902
MTHFD2	-0.6484612	7826647	-9493117	2.449e-13	6.64768e-12	33192118960
IGF2BP3	-0.8665926	6688311	-9489055	2.52752e-13	6.83389e-12	33161100149
SNHG15	0.3691456	8291135	9488611	2.53625e-13	6.83389e-12	33157709956
KREMEN1	-10846751	6421294	-9484498	2.61857e-13	7.00878e-12	33126313827
TIMM10	-10892872	8984683	-9484414	2.62028e-13	7.00878e-12	33125669939
SP140	-0.5453574	7906899	-9473073	2.86142e-13	7.59831e-12	33039136534
POLR1E	0.3997525	7334880	9469486	2.94218e-13	7.78457e-12	33011778426
RPSA	0.3821922	9439259	9459187	3.18682e-13	8.37141e-12	32933269881
TNFRSF25	0.5239859	7432253	9447159	3.49819e-13	9.15651e-12	32841644640
TLE5	0.5722726	9616239	9444362	3.5748e-13	9.32375e-12	32820350614
PPP1R2	0.3947747	9310311	9442532	3.62584e-13	9.42333e-12	32806416742
TMEM181	0.4790099	9472872	9439315	3.7173e-13	9.62688e-12	32781933872
PCID2	0.4020483	10211524	9436667	3.7943e-13	9.7917e-12	32761781527
GRPEL2	0.3359215	8044485	9435755	3.82117e-13	9.82644e-12	32754846321
CCDC14	0.4428261	8568677	9429841	4.00015e-13	1.02248e-11	32709855813
NCF1C	-0.5512802	11700159	-9429718	4.00397e-13	1.02248e-11	32708917188
MFSD10	0.3434778	10929446	9428155	4.0527e-13	1.0297e-11	32697028767
SNORA61	0.4909688	7422416	9427911	4.06034e-13	1.0297e-11	32695176296
DTX3L	-0.7204973	8096532	-9427255	4.08102e-13	1.03011e-11	32690183550
RPP21	0.3536589	10487107	9426968	4.09009e-13	1.03011e-11	32688003196
SESN1	0.5794834	7451952	9425746	4.12893e-13	1.03531e-11	32678712559
WDR6	0.4287098	9988021	9425432	4.13899e-13	1.03531e-11	32676321716
TIFA	-0.7309111	6490561	-9423581	4.19867e-13	1.04667e-11	32662249788
LRATD2	0.5968433	6379923	9423077	4.21506e-13	1.04719e-11	32658421921
MIF	0.4573403	10735902	9422371	4.23816e-13	1.04937e-11	32653050657
HSPA7	-0.6761332	9680335	-9421623	4.26274e-13	1.05191e-11	32647366695
EZR	0.4900315	11557296	9415591	4.46631e-13	1.09844e-11	32601518131
NLRC4	-0.8136456	7448315	-9414961	4.48812e-13	1.10011e-11	32596730223
CETP	-0.5936717	6136032	-9414069	4.51915e-13	1.10403e-11	32589959198
LCK	0.4445120	6920402	9410389	4.64954e-13	1.13211e-11	32562002095
LOC203547	0.3640391	9328722	9409623	4.67716e-13	1.13506e-11	32556181799
MRPS6	0.3975215	11031805	9408347	4.72353e-13	1.14253e-11	32546485960
POLR2H	0.4135871	9702971	9404542	4.86445e-13	1.17275e-11	32517594251
SLK	-0.4926172	8351701	-9400113	5.03377e-13	1.20959e-11	32483968337
EPB41L4A-AS1	0.4587468	9369179	9398721	5.08817e-13	1.21867e-11	32473404243
GAS6	-0.3674951	5970804	-9396232	5.18692e-13	1.23827e-11	32454513065
BAZ1A	-0.4495212	9628099	-9394734	5.24726e-13	1.24861e-11	32443145120
MAT2A	0.3833577	10846822	9393672	5.29047e-13	1.25482e-11	32435085763
LRRC14	0.4088541	7738027	9381850	5.79588e-13	1.37026e-11	32345417292
ASPHD2	-0.5704089	7575235	-9372967	6.20689e-13	1.46271e-11	32278087217
SERTAD2	0.3706031	10226438	9371174	6.2933e-13	1.47832e-11	32264500275
RBCK1	-0.3956867	9551765	-9367426	6.47776e-13	1.51679e-11	32236110275
OGFR	-0.3705602	9083533	-9365439	6.57774e-13	1.53343e-11	32221058080
TMEM204	0.7289389	7788041	9365184	6.59066e-13	1.53343e-11	32219129472
WARS1	-0.7386225	11336523	-9355701	7.09017e-13	1.63924e-11	32147336237
FAM160B1	-0.4626795	8106318	-9347599	7.54657e-13	1.73927e-11	32086031785
ITGA2B	-10780508	8343352	-9334411	8.35259e-13	1.9152e-11	31986311562
POLR1C	0.3486583	8056111	9334261	8.36219e-13	1.9152e-11	31985182072
PIK3AP1	-0.7529017	9647386	-9330347	8.61776e-13	1.96759e-11	31955599605
HMGN1	0.3866395	10923979	9328903	8.71396e-13	1.98337e-11	31944690939
C12orf29	0.4649784	7224780	9327779	8.78957e-13	1.99342e-11	31936201543
NCF1B	-0.6871473	8282037	-9327440	8.81249e-13	1.99342e-11	31933642226
BBS2	0.3891646	7918437	9326256	8.89308e-13	2.00546e-11	31924697540
LEF1	0.8902469	10477810	9325547	8.94169e-13	2.01023e-11	31919340050
HPSE	-0.7577091	8485365	-9322727	9.13762e-13	2.048e-11	31898041429
RPS6	0.4891072	13142020	9321066	9.25498e-13	2.06798e-11	31885500716
SNX20	-0.3881179	6018886	-9317903	9.48267e-13	2.11242e-11	31861618691
ATP6V0E2	0.6011599	9644880	9305362	1.04414e-12	2.31893e-11	31766983585
CUTA	0.4477585	9537137	9299764	1.08997e-12	2.41342e-11	31724766544
STK39	0.4709752	8964651	9288961	1.18416e-12	2.61406e-11	31643334083
DRAM1	-0.5762342	8203280	-9286256	1.20897e-12	2.66082e-11	31622957504
CRIP1	0.6679840	11833607	9284076	1.22934e-12	2.69756e-11	31606537310
H2BC12	-0.5179346	11194549	-9278824	1.27984e-12	2.79999e-11	31566983049
EIF4E3	-0.4624951	10091162	-9275495	1.31291e-12	2.86378e-11	31541918755
DMAC1	0.5504057	6908063	9272245	1.34601e-12	2.92727e-11	31517454711
EDEM2	-0.3255177	9047729	-9267279	1.39818e-12	3.02906e-11	31480091614
XAF1	-0.7964968	10369188	-9267009	1.40108e-12	3.02906e-11	31478056497
CD8A	0.8711017	11122169	9265491	1.41745e-12	3.05544e-11	31466640094
ATOX1	-0.3860234	9168960	-9262449	1.45085e-12	3.11827e-11	31443755797
SLC4A7	0.4390457	7558636	9256693	1.5162e-12	3.24503e-11	31400474240
EIF3D	0.3679463	10785283	9256457	1.51894e-12	3.24503e-11	31398699366
SRSF2	0.3411744	11407046	9256098	1.52312e-12	3.24503e-11	31395999728
TMEM243	0.3847661	9261313	9252933	1.56045e-12	3.31493e-11	31372209382
NUP205	0.3635180	8755833	9245322	1.65398e-12	3.50347e-11	31315017309
RPL35	0.5634219	12442703	9238003	1.74915e-12	3.69439e-11	31260048598
PSMB8	-0.3216660	10486969	-9234886	1.79132e-12	3.77257e-11	31236646835
ADAP2	-0.4747818	9173745	-9230511	1.8522e-12	3.8856e-11	31203810406
SS18L2	0.4032306	10849583	9230272	1.85559e-12	3.8856e-11	31202013430
AP4B1	0.3606248	9363160	9228010	1.88792e-12	3.94205e-11	31185041694
OGT	0.4325614	10018086	9226314	1.91253e-12	3.98208e-11	31172319919
DPH5	0.4242563	7315805	9219454	2.01537e-12	4.18432e-11	31120862507
SET	0.3553613	10905782	9215099	2.08348e-12	4.31351e-11	31088210092
ABCE1	0.4978270	7836715	9214377	2.09499e-12	4.32513e-11	31082795101
ZBTB9	0.4256311	7221782	9211907	2.13484e-12	4.39502e-11	31064283920
RING1	0.3325711	10402991	9205834	2.23607e-12	4.5777e-11	31018771836
SBNO2	-0.5945998	8656748	-9199556	2.34571e-12	4.78878e-11	30971745588
CD96	0.6104169	9436579	9194114	2.44504e-12	4.96391e-11	30931002747
NIF3L1	0.3579065	9114435	9192918	2.46742e-12	4.9955e-11	30922051841
APOBR	-0.7030709	7831554	-9184471	2.63141e-12	5.31284e-11	30858837824
PARP1	0.4773079	10269375	9183678	2.64735e-12	5.33034e-11	30852905747
CIB1	0.3983697	11820350	9183161	2.65779e-12	5.33669e-11	30849040615
UBP1	0.3193613	9763212	9180491	2.71236e-12	5.4314e-11	30829072561
IFI16	-0.4575901	11183342	-9172973	2.87211e-12	5.72003e-11	30772855751
TMEM203	0.3090404	9376720	9166356	3.02039e-12	5.99674e-11	30723405944
ANAPC5	0.3181527	10359271	9166022	3.02806e-12	5.99674e-11	30720913392
EMILIN2	-0.4735019	10002125	-9165695	3.0356e-12	5.99674e-11	30718472152
LACTB	-0.6278387	7813152	-9163671	3.08269e-12	6.06084e-11	30703351101
DARS1	0.3698405	11230947	9163590	3.08459e-12	6.06084e-11	30702746371
NUCKS1	0.5110106	10255731	9163167	3.09454e-12	6.06414e-11	30699582391
KANSL2	0.3468808	9251639	9160589	3.1558e-12	6.1677e-11	30680324522
RASSF7	0.3854612	9380602	9156926	3.24491e-12	6.31033e-11	30652972918
PLEKHA1	0.5428647	8983250	9156882	3.246e-12	6.31033e-11	30652641668
PHB	0.4191569	7872205	9153529	3.32976e-12	6.45604e-11	30627616055
SHMT2	0.4332716	9686642	9152060	3.36716e-12	6.50336e-11	30616643522
CXXC5	0.4879649	9840917	9151874	3.37192e-12	6.50336e-11	30615258190
METTL3	0.3479699	8388365	9151258	3.38773e-12	6.51671e-11	30610661696
CCDC102A	0.5655189	7187342	9144693	3.56097e-12	6.83203e-11	30561672620
SHISAL2A	0.4118801	6787817	9143842	3.58407e-12	6.85839e-11	30555321386
DKC1	0.3561609	9373790	9142447	3.62223e-12	6.91337e-11	30544917538
LEPROTL1	0.4251033	10193074	9141366	3.65207e-12	6.95222e-11	30536858186
DANCR	0.4406382	7757849	9140384	3.67941e-12	6.97017e-11	30529532125
RPS18	0.6374338	12253307	9140344	3.68052e-12	6.97017e-11	30529235280
MRPS21	0.4164060	8715081	9139444	3.70576e-12	6.99988e-11	30522522000
RNF149	-0.4908831	11295412	-9119048	4.32594e-12	8.15034e-11	30370527457
ZNF337	0.4665237	8124800	9117775	4.36789e-12	8.20827e-11	30361049322
NSA2	0.4591801	10340673	9116090	4.42406e-12	8.29257e-11	30348497723
NOC3L	0.6397452	7218250	9106868	4.74428e-12	8.87011e-11	30279858857
METAP1	0.3444349	9331848	9103359	4.87205e-12	9.08582e-11	30253757012
RNASEL	-0.4164156	9211562	-9100488	4.97913e-12	9.26193e-11	30232404300
EEF1G	0.5119864	12474756	9089344	5.41734e-12	1.00516e-10	30149557879
DDX18	0.4583520	9726454	9087538	5.49188e-12	1.01641e-10	30136134229
PPP1R3D	-0.5109547	7953429	-9078605	5.87575e-12	1.08472e-10	30069777593
KLHL42	0.4087970	7935481	9073732	6.0962e-12	1.12e-10	30033603456
FOXO1	0.4212429	8933458	9073482	6.10773e-12	1.12e-10	30031747576
NME3	0.3576076	8821630	9073374	6.11272e-12	1.12e-10	30030945399
EIF3L	0.4209684	12280636	9071659	6.19246e-12	1.13178e-10	30018216963
RPS4X	0.5647679	12004672	9066732	6.42733e-12	1.17179e-10	29981654390
MYL9	-10902140	7186530	-9064586	6.53238e-12	1.18799e-10	29965732366
HSPA6	-0.6087571	10308430	-9059438	6.79134e-12	1.22898e-10	29927551508
EIF4B	0.4423011	11407178	9053338	7.11139e-12	1.28373e-10	29882325610
SP110	-0.3856320	10974546	-9041154	7.79606e-12	1.40386e-10	29792052878
KIAA0355	0.4236227	8381372	9038446	7.95687e-12	1.42931e-10	29772001565
EIF2S3	0.3550149	10871762	9034423	8.20189e-12	1.46972e-10	29742216744
PFAS	0.4257990	7050985	9033334	8.26953e-12	1.47823e-10	29734151151
GBA	-0.4549956	8771110	-9032607	8.31492e-12	1.48273e-10	29728775982
SNRPA1	0.3715295	9973736	9023945	8.87571e-12	1.57805e-10	29664681362
ZNF395	0.4964242	8740823	9023694	8.89253e-12	1.57805e-10	29662822064
SOD2	-0.7443194	10892277	-9016842	9.36334e-12	1.65605e-10	29612159146
RSAD2	-14702119	9304688	-9016645	9.37728e-12	1.65605e-10	29610698274
RAPGEF6	0.3843360	9894086	9014818	9.50715e-12	1.67495e-10	29597191404
TTC27	0.4500840	7673750	9012961	9.64095e-12	1.69445e-10	29583466670
LGALS8	-0.3880896	7644625	-9008661	9.95805e-12	1.74599e-10	29551688230
KAT2A	0.3712838	8623893	9007857	1.00184e-11	1.75239e-10	29545750939
RBM14	0.3925573	9830392	8997227	1.08523e-11	1.89373e-10	29467240558
C2	-0.6643591	6180076	-8996426	1.09178e-11	1.90063e-10	29461332944
DDX1	0.3259677	9627716	8996056	1.09482e-11	1.90141e-10	29458597418
ZBTB4	0.3419612	8606331	8993688	1.11449e-11	1.93099e-10	29441117357
KIF1B	-0.6392199	7671952	-8990788	1.13904e-11	1.96808e-10	29419717480
CDC25B	0.3621264	8053656	8990528	1.14127e-11	1.96808e-10	29417801160
CD300A	-0.4403404	10478062	-8977015	1.26319e-11	2.17322e-10	29318134417
RASAL3	0.3803842	9840042	8975491	1.27773e-11	2.19308e-10	29306900373
TCN2	-0.6892946	6719485	-8971972	1.31193e-11	2.24652e-10	29280962511
ZNF671	0.3221805	8062852	8965950	1.37256e-11	2.34219e-10	29236595547
ZNF30	0.4362489	6139025	8965792	1.37419e-11	2.34219e-10	29235435391
ZNF248	0.4123782	6734984	8963965	1.39315e-11	2.369e-10	29221977797
NXT1	0.3870213	8716170	8954626	1.4942e-11	2.53495e-10	29153222420
NCALD	0.5774863	7848120	8954306	1.4978e-11	2.53518e-10	29150863172
RAB11FIP3	0.3767986	8503067	8948274	1.56706e-11	2.6457e-10	29106477678
RPL22	0.4655617	10364608	8947997	1.57031e-11	2.6457e-10	29104443855
GCN1	0.3274139	9491719	8947228	1.57938e-11	2.65488e-10	29098786616
SNX10	-0.6859309	9690833	-8929363	1.80542e-11	3.02098e-10	28967457274
TECR	0.4156231	9609931	8928223	1.82088e-11	3.03991e-10	28959085708
DNAJA3	0.3465767	9192818	8925149	1.86323e-11	3.0921e-10	28936508659
ZNF827	0.5143540	7414105	8925043	1.86471e-11	3.0921e-10	28935729032
CAPRIN2	0.3222865	7406975	8925038	1.86479e-11	3.0921e-10	28935687346
PDE4B	-0.3131107	6390451	-8923361	1.88832e-11	3.12405e-10	28923374531
OSM	-0.7872290	7677674	-8916599	1.98626e-11	3.27868e-10	28873729631
ACOT9	-0.4595850	8184505	-8912284	2.05136e-11	3.37852e-10	28842070008
RPA2	0.3375627	10518987	8911795	2.05888e-11	3.3833e-10	28838477252
NKTR	0.4052844	9077541	8911308	2.06638e-11	3.38804e-10	28834905777
RNF213	-0.4664049	8576504	-8908048	2.11733e-11	3.46382e-10	28810992709
NOP58	0.4800705	8978842	8906505	2.14188e-11	3.49619e-10	28799673766
SEL1L3	0.4967992	9196645	8905214	2.16263e-11	3.5222e-10	28790211252
IL7R	0.7648293	11543095	8902723	2.20325e-11	3.5804e-10	28771941115
CDC23	0.3134285	8274361	8899617	2.25494e-11	3.6563e-10	28749173084
NMT2	0.4601220	6715542	8898798	2.26877e-11	3.67061e-10	28743169964
TBC1D4	0.5647757	7302450	8891984	2.38717e-11	3.85364e-10	28693231185
C5	-0.4918807	6807926	-8886277	2.491e-11	4.00362e-10	28651432629
ESYT1	0.5600554	10773092	8883967	2.53429e-11	4.06428e-10	28634519514
CLDND1	0.4188642	9537587	8881464	2.58203e-11	4.13181e-10	28616195563
TBK1	-0.3485717	9275163	-8877740	2.65474e-11	4.2389e-10	28588934756
ECHDC2	0.5125325	9689420	8871770	2.77553e-11	4.42061e-10	28545254806
KLRB1	0.7794573	10499543	8871525	2.7806e-11	4.42061e-10	28543461449
SUN2	0.4057991	12899646	8867052	2.87482e-11	4.56052e-10	28510747270
CTSA	-0.5790236	9625055	-8860511	3.01835e-11	4.76773e-10	28462920868
KHDRBS1	0.3445502	11358027	8860506	3.01845e-11	4.76773e-10	28462887452
ASGR2	-0.7914282	6979076	-8859769	3.03506e-11	4.78364e-10	28457502956
CD5	0.6572257	7985163	8859234	3.04718e-11	4.79245e-10	28453588573
TRMT112	0.3412183	10856333	8855897	3.12382e-11	4.90246e-10	28429203905
LY96	-0.7791945	10823393	-8853928	3.16993e-11	4.96419e-10	28414821360
UBASH3A	0.3379230	6366441	8848403	3.30298e-11	5.15961e-10	28374460860
MOV10	-0.5816301	8115462	-8848166	3.3088e-11	5.15961e-10	28372732462
ZNF260	0.4918251	6455115	8847738	3.31934e-11	5.16507e-10	28369609718
RPL3	0.4347001	13281853	8846168	3.35835e-11	5.21469e-10	28358141169
MFGE8	0.5806174	8053788	8838804	3.54737e-11	5.49655e-10	28304390043
S1PR1	0.7134765	8750166	8837263	3.58824e-11	5.54815e-10	28293145680
GNS	-0.3091304	12376273	-8832234	3.7249e-11	5.74732e-10	28256455946
PLXDC2	-0.5912869	9189948	-8831414	3.74766e-11	5.7703e-10	28250475021
PLSCR3	0.4824796	11429258	8829480	3.80188e-11	5.8415e-10	28236377048
FCER1G	-0.5496474	12436941	-8813875	4.26894e-11	6.54542e-10	28122640778
PCED1B	0.5299263	10339971	8812319	4.31852e-11	6.60689e-10	28111306994
LYRM7	0.3837520	8209658	8812052	4.32707e-11	6.60689e-10	28109366841
PCSK7	0.3657449	9457914	8811424	4.34727e-11	6.62393e-10	28104795324
EPRS1	0.3740927	9782987	8802448	4.64656e-11	7.05066e-10	28039443645
GPR65	-0.4721346	8861040	-8802159	4.65652e-11	7.05117e-10	28037341920
GLRX	-0.3891257	11540692	-8800987	4.69716e-11	7.09804e-10	28028814412
EVL	0.6039069	11716523	8797887	4.80636e-11	7.24811e-10	28006256700
FNDC3B	-0.4591159	9650074	-8796898	4.84173e-11	7.28645e-10	27999061160
ICOS	0.6073876	7964919	8795138	4.90529e-11	7.36698e-10	27986259794
HSF2	0.3717163	6863283	8794695	4.9214e-11	7.37606e-10	27983041638
KIF22	0.3606949	8678479	8794314	4.93533e-11	7.38184e-10	27980267219
JUNB	-0.6222251	8687470	-8794017	4.9462e-11	7.38304e-10	27978106333
NPIPA1	0.3786061	7915455	8793548	4.96343e-11	7.3937e-10	27974693753
C1QBP	0.3820861	9760076	8792953	4.98536e-11	7.4113e-10	27970366875
EOMES	0.7384150	10143743	8789028	5.13245e-11	7.61452e-10	27941827951
PRRG4	-0.5021567	7684645	-8788180	5.16477e-11	7.64699e-10	27935666588
STAMBPL1	0.5298269	8480650	8779449	5.50972e-11	8.14128e-10	27872210547
CDC16	0.3571397	10181150	8775661	5.66634e-11	8.35585e-10	27844700597
C16orf58	0.3637592	9461397	8772015	5.82131e-11	8.56715e-10	27818218311
DNAJC9	0.4241852	8594699	8767181	6.03322e-11	8.86122e-10	27783126217
P2RY10	0.6229426	7724967	8765875	6.09175e-11	8.92929e-10	27773650490
GIMAP5	0.5921278	10408009	8762906	6.22699e-11	9.1093e-10	27752100899
CSE1L	0.3154036	8682571	8759680	6.37725e-11	9.31053e-10	27728699870
CCR7	0.9230221	10831824	8758816	6.41811e-11	9.33369e-10	27722432408
NUDT16	-0.4963018	6826326	-8758806	6.41858e-11	9.33369e-10	27722359771
CCSER2	0.3469432	8198107	8758042	6.45495e-11	9.36799e-10	27716814153
USB1	-0.4376837	10055789	-8754166	6.6425e-11	9.60215e-10	27688705674
AP5B1	-0.6767222	7137071	-8741971	7.26849e-11	1.04864e-09	27600320780
CLUHP3	0.4784039	6850393	8740087	7.37029e-11	1.06123e-09	27586671906
ZZZ3	0.3705112	7542583	8734741	7.66687e-11	1.10177e-09	27547955629
GASK1B	-0.7873820	7821497	-8732704	7.78292e-11	1.11626e-09	27533211671
ZNF548	0.4318508	7359779	8729950	7.94267e-11	1.13695e-09	27513272645
ERICH1	-0.3394992	9389734	-8726118	8.1703e-11	1.16725e-09	27485544161
SCARF1	-0.3108919	5392401	-8724193	8.28708e-11	1.18163e-09	27471615958
FAM8A1	-0.4914186	9020681	-8722442	8.39473e-11	1.19466e-09	27458950500
RNF13	-0.4637438	8429328	-8721658	8.4434e-11	1.19926e-09	27453277314
CD14	-0.4440465	12895440	-8717643	8.69697e-11	1.23288e-09	27424241058
TRABD2A	0.7324885	8014069	8711940	9.07017e-11	1.28172e-09	27383009681
RALGAPA1	0.3984774	7360435	8711846	9.07644e-11	1.28172e-09	27382331402
FCRLA	0.8663283	8732658	8710341	9.17758e-11	1.29351e-09	27371457302
PANK2	-0.3343947	9265520	-8707237	9.38975e-11	1.31834e-09	27349029346
RAB20	-0.7429202	6552040	-8702423	9.7285e-11	1.36329e-09	27314251631
LRIG1	0.4770714	7184193	8699822	9.91653e-11	1.38699e-09	27295466422
LOC653314	0.3995263	13228673	8698371	1.0023e-10	1.39921e-09	27284985267
ATP5F1A	0.3623175	12123534	8692180	1.049e-10	1.46162e-09	27240296724
PRKCQ	0.5029089	9189933	8687927	1.08233e-10	1.5052e-09	27209607576
SLITRK4	-0.3321106	5737433	-8687649	1.08454e-10	1.50541e-09	27207607561
ZNF200	-0.4675046	7501107	-8683203	1.12057e-10	1.55249e-09	27175534529
CD79A	0.7564037	7477483	8679783	1.14909e-10	1.589e-09	27150873858
RILPL2	-0.4355229	9521258	-8678457	1.16035e-10	1.60154e-09	27141310802
GPX7	0.4867395	7800340	8673636	1.20217e-10	1.65615e-09	27106566258
SEMA4F	0.3905288	6518060	8668738	1.2462e-10	1.71359e-09	27071269574
BCL3	-0.5532988	9851244	-8666991	1.26229e-10	1.73245e-09	27058686097
TTC4	0.3176857	9079557	8664009	1.29022e-10	1.76419e-09	27037208830
F2RL1	-0.7555438	7962909	-8661666	1.3126e-10	1.79144e-09	27020337430
ZDHHC8	0.3741659	10332612	8655765	1.37067e-10	1.86722e-09	26977859760
SRSF6	0.3848274	11598113	8642011	1.51608e-10	2.06147e-09	26878933937
PRPS1	0.3779074	8797606	8635287	1.59263e-10	2.16155e-09	26830604980
BZW2	0.3927056	8512247	8626668	1.69636e-10	2.29809e-09	26768696435
LDLRAP1	0.5626831	7890074	8625132	1.71554e-10	2.31978e-09	26757668555
PRPF8	0.3638722	10324084	8614281	1.85725e-10	2.50452e-09	26679800232
TTC19	0.3452504	8184945	8614153	1.85899e-10	2.50452e-09	26678880257
MDC1	0.4426751	8300318	8612631	1.8798e-10	2.5279e-09	26667960838
POLE3	0.3496334	10344002	8608854	1.93242e-10	2.5939e-09	26640875441
ITGB7	0.5340013	10615655	8598060	2.09098e-10	2.80161e-09	26563512481
TXN	-0.4979391	11069446	-8596144	2.12044e-10	2.83589e-09	26549787359
CXCL16	-0.3578840	7924726	-8594325	2.14879e-10	2.86857e-09	26536758427
AKAP13	-0.3553048	9147768	-8591393	2.19528e-10	2.92531e-09	26515759342
CCNQ	0.3771638	8057471	8581350	2.36219e-10	3.14201e-09	26443874342
CHMP5	-0.5954937	9034405	-8579590	2.39272e-10	3.17685e-09	26431276946
PTBP1	0.3010510	11677688	8576695	2.44375e-10	3.23743e-09	26410574520
B4GALT5	-0.5300565	11249431	-8576503	2.44717e-10	3.23743e-09	26409200570
IL15	-0.3769101	5739138	-8575714	2.4613e-10	3.25024e-09	26403555448
NUP107	0.3466752	8351216	8572230	2.52462e-10	3.32786e-09	26378638757
SGSM2	0.3463118	10243506	8569701	2.57157e-10	3.38367e-09	26360563050
PPIH	0.3398137	8294320	8569057	2.58367e-10	3.3935e-09	26355957158
C12orf65	0.3807992	7475695	8566683	2.62874e-10	3.44037e-09	26338991817
TMEM268	-0.4341676	7446698	-8565163	2.65801e-10	3.47247e-09	26328130171
P2RY11	0.4523471	7334483	8562421	2.71164e-10	3.53623e-09	26308536662
SPTAN1	0.4113684	8583266	8560893	2.74198e-10	3.56944e-09	26297623130
NCR3	0.6551508	6833688	8553078	2.90252e-10	3.77173e-09	26241808835
ITPRIPL2	-0.4355351	6856048	-8550689	2.95342e-10	3.83108e-09	26224756029
HCAR2	-0.8319691	7816051	-8549676	2.97526e-10	3.85259e-09	26217529058
MEF2D	0.3658782	8736680	8549399	2.98127e-10	3.85357e-09	26215548102
USP47	0.4285507	6210967	8549063	2.98857e-10	3.8562e-09	26213151556
AQP9	-0.5379977	13025811	-8547814	3.01585e-10	3.88456e-09	26204238149
ROPN1L	-0.6894538	8444036	-8542112	3.14354e-10	4.04193e-09	26163561746
RSL24D1	0.5876416	10117095	8537869	3.24205e-10	4.15579e-09	26133296805
DAPP1	-0.4289137	10983098	-8535747	3.29243e-10	4.2112e-09	26118172480
BCL2L2	-0.3592048	7338344	-8532473	3.37171e-10	4.30509e-09	26094833712
HK3	-0.5907800	9984003	-8529436	3.44694e-10	4.3935e-09	26073187732
SIRPG	0.6121063	6876972	8528100	3.48056e-10	4.42865e-09	26063666892
LOXL3	-0.4831705	5817759	-8509066	3.99624e-10	5.07598e-09	25928158321
EIF3H	0.3376515	10749529	8506600	4.06836e-10	5.15866e-09	25910614094
WDR59	0.3007601	8875261	8506217	4.07967e-10	5.16406e-09	25907891363
MIS12	0.3291666	9218122	8504882	4.11935e-10	5.2053e-09	25898397893
RPS14	0.4164548	13143717	8504045	4.14445e-10	5.21901e-09	25892441828
PWP1	0.3627634	8702987	8501774	4.21323e-10	5.29653e-09	25876297724
GYG1	-0.5469975	10851968	-8490604	4.56844e-10	5.72343e-09	25796913747
UBQLN4	0.3334164	8679464	8490228	4.5809e-10	5.72925e-09	25794243325
PLEK	-0.3133702	12406469	-8487314	4.6786e-10	5.84148e-09	25773544419
MICB	-0.4072915	9092652	-8482023	4.86129e-10	6.04896e-09	25735978406
NSMF	0.4813591	8278134	8479377	4.95528e-10	6.13487e-09	25717197448
MAFB	-0.5144973	9853286	-8479373	4.95544e-10	6.13487e-09	25717165630
TUT4	0.3035767	8101411	8478327	4.99308e-10	6.17104e-09	25709746304
THEMIS2	-0.4661003	7519203	-8473724	5.16218e-10	6.3693e-09	25677081966
HINT1	0.6199542	10841628	8465503	5.47835e-10	6.73672e-09	25618785409
ANXA3	-12027919	9003073	-8462951	5.58035e-10	6.8392e-09	25600694033
SOD1	0.4156343	11563444	8461172	5.65254e-10	6.9161e-09	25588090144
CCDC88C	0.3715669	8497919	8453862	5.9591e-10	7.27904e-09	25536297131
DMXL2	-0.6012570	7700214	-8453163	5.98926e-10	7.30371e-09	25531346163
IGIP	0.4722483	6844719	8451367	6.06746e-10	7.38678e-09	25518624922
CARNS1	0.4970625	6469684	8449764	6.13809e-10	7.46038e-09	25507274886
SP100	-0.5258144	8484328	-8446405	6.28876e-10	7.63084e-09	25483495459
CARD16	-0.6820621	6614667	-8442577	6.46492e-10	7.83164e-09	25456403797
THAP12	0.3220578	9786674	8442270	6.47924e-10	7.83604e-09	25454233531
IL23A	0.4191357	5750046	8434112	6.87196e-10	8.2973e-09	25396529244
ILF2	0.3324390	10157337	8432304	6.96213e-10	8.39235e-09	25383745898
LOC88523	-0.4718987	9926005	-8424460	7.36711e-10	8.85514e-09	25328304367
MCM3	0.3223419	9312773	8424402	7.37022e-10	8.85514e-09	25327890703
PCNT	0.3966791	9004586	8419359	7.6429e-10	9.16773e-09	25292267487
DDX60	-0.7461549	8437310	-8416566	7.7982e-10	9.33872e-09	25272544093
XPO4	0.4004927	7859891	8406386	8.3911e-10	1.00324e-08	25200691278
TLR2	-0.7873381	7249069	-8404680	8.49474e-10	1.01397e-08	25188655457
BRI3	-0.4092922	11372752	-8401536	8.68906e-10	1.03548e-08	25166478873
C1GALT1	-0.6230504	7501146	-8400455	8.75688e-10	1.0402e-08	25158855854
TOMM22	0.3434703	9211144	8400453	8.75703e-10	1.0402e-08	25158838948
DNAJC24	0.3906679	6490205	8398834	8.85957e-10	1.05068e-08	25147424067
SIDT1	0.4177570	7062152	8390589	9.4006e-10	1.11202e-08	25089306561
PAQR8	0.4194125	8411331	8388231	9.56124e-10	1.1266e-08	25072693409
ZNF256	0.4948856	6384406	8387564	9.60715e-10	1.13019e-08	25067996682
RFTN1	0.4855761	10167644	8381284	1.00505e-09	1.18045e-08	25023767782
NSMCE4A	0.4033633	9476161	8380163	1.01317e-09	1.18809e-08	25015873305
ZNHIT6	0.3776748	7652921	8379531	1.01778e-09	1.19158e-08	25011426970
MOAP1	0.3294653	8643627	8379168	1.02043e-09	1.19278e-08	25008872163
ASPRV1	-0.7603157	7179501	-8378590	1.02468e-09	1.19583e-08	25004803672
EHBP1	0.3545645	7117116	8378009	1.02896e-09	1.19893e-08	25000710452
CBLB	0.5054766	9357086	8372614	1.06959e-09	1.24232e-08	24962742521
TDRD7	-0.4619445	8648264	-8371009	1.08198e-09	1.25472e-08	24951451412
MAPK14	-0.7773637	6972414	-8370589	1.08524e-09	1.25652e-08	24948499477
NACC2	-0.5203124	7466368	-8369685	1.09231e-09	1.2627e-08	24942136539
MRPS31	0.3613364	8867761	8368742	1.09972e-09	1.26927e-08	24935507926
NAIP	-0.3551938	5734723	-8368231	1.10376e-09	1.27192e-08	24931913987
SLAMF1	0.5161717	7540683	8365193	1.12807e-09	1.29791e-08	24910548817
ITPKB	0.3638264	8732865	8363813	1.1393e-09	1.30877e-08	24900843267
RAB31	-0.3869171	11646559	-8360429	1.16728e-09	1.33881e-08	24877056649
EEF2	0.3927757	12725221	8356580	1.19993e-09	1.37197e-08	24850005906
ABLIM1	0.5110998	7503033	8349900	1.25877e-09	1.43661e-08	24803079305
SEMA4A	-0.5205322	9799662	-8349569	1.26176e-09	1.43661e-08	24800754656
LOC402694	0.4300003	12012468	8349503	1.26235e-09	1.43661e-08	24800291192
RFC4	0.3680501	7477125	8348874	1.26805e-09	1.44086e-08	24795874180
TSHZ3	-0.6221111	8063571	-8346566	1.28918e-09	1.46261e-08	24779672849
MTERF3	0.3284560	7785652	8341197	1.33971e-09	1.51758e-08	24741986808
TRIM25	-0.5139065	9907704	-8339514	1.35595e-09	1.53361e-08	24730171431
MSRB1	-0.4612311	13125693	-8337974	1.37098e-09	1.54686e-08	24719369080
NOL11	0.3446026	8759388	8337881	1.37189e-09	1.54686e-08	24718716905
VIPR1	0.4546853	7898447	8335035	1.40012e-09	1.57626e-08	24698749371
TAPBPL	-0.3278197	8560958	-8331956	1.4313e-09	1.60889e-08	24677158454
KYNU	-0.4939855	8727460	-8330802	1.44316e-09	1.61974e-08	24669066987
CSTA	-0.6171545	6849017	-8326920	1.48379e-09	1.6628e-08	24641848874
HSPA8	0.4589921	12002477	8322434	1.53215e-09	1.71184e-08	24610410054
CD28	0.4260874	6602289	8322426	1.53223e-09	1.71184e-08	24610359743
GTPBP4	0.3826695	9644232	8318870	1.57167e-09	1.75324e-08	24585443972
DDX47	0.3126573	8877968	8317449	1.5877e-09	1.7663e-08	24575495134
SUN1	0.3906973	7534699	8315493	1.61006e-09	1.78519e-08	24561790411
SBF2	-0.3301992	6397434	-8306167	1.72093e-09	1.90524e-08	24496509742
PLIN3	-0.3404151	11473241	-8304450	1.74215e-09	1.92583e-08	24484497195
POGLUT1	0.3141781	8958950	8302977	1.76056e-09	1.94325e-08	24474191740
CD19	0.7481509	8727441	8302058	1.77215e-09	1.95309e-08	24467764038
ATG7	-0.3671698	8817546	-8300771	1.78849e-09	1.96815e-08	24458764717
VAMP3	-0.3257857	10159995	-8299905	1.79959e-09	1.97739e-08	24452702559
WDR82	0.3234710	10511134	8295505	1.85696e-09	2.03738e-08	24421938988
INPP4B	0.4391744	6980291	8293325	1.88606e-09	2.06621e-08	24406697789
LAX1	0.5149302	8475894	8287999	1.95906e-09	2.14297e-08	24369478237
LRRN3	0.9180140	7213616	8287527	1.96565e-09	2.14699e-08	24366182942
PPRC1	0.3204064	8045595	8286490	1.98024e-09	2.1597e-08	24358936490
IFI44	-10911874	10372138	-8282175	2.04206e-09	2.22382e-08	24328803263
JADE2	0.4379105	9084931	8280481	2.06687e-09	2.24749e-08	24316970453
TC2N	0.6405521	7184614	8279367	2.08333e-09	2.26203e-08	24309194261
SP4	0.4439697	8602939	8277029	2.11831e-09	2.29661e-08	24292875158
THOC1	0.4098690	7692414	8276412	2.12764e-09	2.30332e-08	24288565676
RPL13	0.3037425	7860323	8273596	2.17074e-09	2.34554e-08	24268910957
HDDC2	0.4058384	9491292	8273447	2.17304e-09	2.34554e-08	24267871531
RPS8	0.4622639	12766809	8272417	2.18904e-09	2.35933e-08	24260682817
PDS5A	0.3342472	8635146	8264070	2.323e-09	2.49637e-08	24202464990
LMO2	-0.4516347	10533821	-8261945	2.35838e-09	2.5283e-08	24187648379
RTTN	0.3387672	7190102	8257783	2.42923e-09	2.5991e-08	24158639945
SLC22A4	-0.7070408	8971173	-8247045	2.62189e-09	2.79706e-08	24083841283
DYRK2	0.4341830	8717946	8242257	2.7126e-09	2.88963e-08	24050506383
HNRNPDL	0.3937076	8693628	8239543	2.76538e-09	2.94158e-08	24031619923
DDX56	0.3052638	8684112	8235682	2.84222e-09	3.01893e-08	24004760409
EXO5	-0.3716334	9473359	-8224895	3.06827e-09	3.25432e-08	23929760635
CALHM6	-0.8262066	8352812	-8223229	3.10473e-09	3.28823e-08	23918185395
H2BC4	-0.6548812	8214894	-8221057	3.15291e-09	3.33444e-08	23903093455
PSG3	-0.4193897	6474727	-8214714	3.29788e-09	3.48273e-08	23859040207
NBN	-0.5782151	6627898	-8210900	3.38822e-09	3.57299e-08	23832556488
SIGLEC5	-0.7012514	7188510	-8209868	3.41308e-09	3.59404e-08	23825392050
ENOSF1	0.4978982	7656146	8208939	3.43562e-09	3.61257e-08	23818944297
ZNF559	0.3807946	7589202	8207436	3.47236e-09	3.64598e-08	23808518445
ZNF439	0.4096666	6792105	8205130	3.52954e-09	3.70071e-08	23792514766
BEST1	-0.6056350	8529010	-8204418	3.54737e-09	3.71409e-08	23787577247
IRF7	-0.7223474	9143622	-8204133	3.55454e-09	3.7163e-08	23785596237
DOCK10	0.4493345	10301130	8203922	3.55985e-09	3.71654e-08	23784135894
H2BC6	-0.7436393	7236282	-8197719	3.71961e-09	3.87781e-08	23741116486
ZNF329	0.3866945	7090669	8197305	3.73053e-09	3.88368e-08	23738242306
RPS2	0.4145847	13128721	8191834	3.87773e-09	4.03119e-08	23700322339
NDUFAF3	-0.3998098	5961910	-8190987	3.90102e-09	4.04966e-08	23694453159
KMT2A	0.3964567	7542741	8186652	4.02246e-09	4.16982e-08	23664414483
THEMIS	0.6859208	8239606	8185815	4.04632e-09	4.18863e-08	23658620021
CD79B	0.5751257	9307889	8181994	4.15709e-09	4.29723e-08	23632155237
CEP95	0.3071104	8440292	8175130	4.36362e-09	4.50436e-08	23584646432
UPF3A	0.3672382	7857152	8172009	4.46088e-09	4.59828e-08	23563047030
STRBP	0.4584964	6104113	8171741	4.46932e-09	4.60051e-08	23561193637
FBXL5	-0.4923756	7914722	-8171386	4.48053e-09	4.60381e-08	23558739605
SERPINA1	-0.6121540	9631212	-8171242	4.48509e-09	4.60381e-08	23557743691
PHTF1	-0.5551110	8105369	-8170809	4.49881e-09	4.61144e-08	23554749688
SAMD3	0.5684991	8150613	8168951	4.55821e-09	4.6658e-08	23541898277
CLEC4D	-0.8762583	7159538	-8165807	4.66052e-09	4.76387e-08	23520149012
ITM2A	0.5541859	8684602	8161082	4.81849e-09	4.91848e-08	23487487722
GGA2	0.4164274	8521430	8160831	4.82704e-09	4.92036e-08	23485750615
SH3GLB1	-0.4327187	10838360	-8157063	4.95703e-09	5.04585e-08	23459713525
MLKL	-0.4729850	7825683	-8156425	4.97939e-09	5.06158e-08	23455303786
MRPS26	0.3489872	7748415	8150883	5.17777e-09	5.25594e-08	23417027059
ECI2	0.3299352	7359197	8149851	5.2156e-09	5.28701e-08	23409895567
TIMM22	0.3136062	9101381	8146023	5.3582e-09	5.42407e-08	23383466380
NDUFB8	0.3285041	11575545	8143188	5.46628e-09	5.52584e-08	23363901552
POM121C	0.3313628	10383733	8142557	5.49064e-09	5.54282e-08	23359545568
LMTK2	-0.4478007	6325085	-8137656	5.68346e-09	5.72958e-08	23325729614
GLO1	0.4106186	8815325	8135679	5.76308e-09	5.79392e-08	23312098537
IRAK3	-0.6163501	9414128	-8135015	5.7901e-09	5.8131e-08	23307516242
ZFP90	0.3910272	8510660	8134647	5.80511e-09	5.82019e-08	23304980577
LAGE3	0.3757167	9108656	8131200	5.94766e-09	5.95498e-08	23281211963
OSCAR	-0.4941783	9764148	-8129149	6.03411e-09	6.03329e-08	23267075157
SELL	-0.4041350	12432681	-8123677	6.2709e-09	6.2615e-08	23229365170
FAM171A1	0.3754113	7173488	8118034	6.52469e-09	6.50605e-08	23190497389
RSAD1	0.4390262	6600865	8116754	6.58366e-09	6.55593e-08	23181682797
FKBP15	-0.3207341	8422673	-8115323	6.6502e-09	6.6132e-08	23171831835
ASNS	0.3333960	8089376	8114966	6.66692e-09	6.62085e-08	23169371243
RSL1D1	0.3862029	9474186	8114415	6.6928e-09	6.63755e-08	23165576369
POMGNT1	0.3059056	8172163	8110157	6.89602e-09	6.82986e-08	23136272548
ZFAND3	-0.3645896	8261981	-8109178	6.9436e-09	6.8677e-08	23129536161
TRIM5	-0.4799268	7637755	-8108612	6.97125e-09	6.88575e-08	23125643530
ANXA2R	0.3768425	9623168	8107652	7.01845e-09	6.92305e-08	23119032269
CARS2	-0.4002161	8315798	-8102486	7.27771e-09	7.16018e-08	23083498806
WWC3	-0.4196766	8769466	-8102472	7.27839e-09	7.16018e-08	23083406089
SLC16A6	-0.4366003	7125081	-8102242	7.29017e-09	7.16215e-08	23081822415
RNASEH1	0.3257609	8773791	8097853	7.51821e-09	7.3763e-08	23051649007
DHRS12	-0.5764962	6936361	-8096523	7.58873e-09	7.43554e-08	23042503099
SIPA1L2	-0.8157787	8609238	-8095123	7.66362e-09	7.49889e-08	23032883003
TTC37	0.3642029	9005879	8083128	8.33611e-09	8.1352e-08	22950488710
SAMD14	-0.8451482	6563443	-8082211	8.38983e-09	8.17674e-08	22944195876
P2RX7	-0.4532379	8155793	-8081897	8.40834e-09	8.18389e-08	22942038292
FXYD5	0.3637684	11539413	8077152	8.69255e-09	8.4493e-08	22909475123
HCST	0.3525222	11254813	8075970	8.76484e-09	8.50828e-08	22901362731
ZSCAN18	0.3984508	8522522	8069996	9.13929e-09	8.86004e-08	22860384238
IFI44L	-11654507	9178657	-8068355	9.24487e-09	8.95054e-08	22849134303
LYAR	0.3624132	9167819	8064216	9.5166e-09	9.20147e-08	22820759061
NCF2	-0.4372424	11501985	-8061153	9.72273e-09	9.37603e-08	22799769795
HCAR3	-0.6563139	7138319	-8059843	9.81227e-09	9.44995e-08	22790790088
TYROBP	-0.3689952	13756424	-8058264	9.92118e-09	9.53801e-08	22779978177
SNRPF	0.3964658	9814429	8058141	9.92974e-09	9.53801e-08	22779133688
IRF2	-0.4761774	7443862	-8048442	1.06264e-08	1.01805e-07	22712717954
FPR1	-0.5021155	13201493	-8044402	1.09306e-08	1.04583e-07	22685073417
PFKFB3	-0.5677250	9217441	-8032638	1.18664e-08	1.13388e-07	22604622697
SNTB1	-0.3698977	8461561	-8026089	1.24211e-08	1.18534e-07	22559877428
PABPC4	0.3655759	11003648	8022160	1.27661e-08	1.21668e-07	22533044527
KLRG1	0.3690611	7353901	8018094	1.31331e-08	1.24842e-07	22505283663
TNS3	-0.4850446	8146583	-8016531	1.3277e-08	1.26046e-07	22494612760
MEFV	-0.5450052	8140443	-8014208	1.34937e-08	1.27937e-07	22478757034
TARBP1	0.4852905	7045670	8009737	1.39206e-08	1.31736e-07	22448254251
CTSL	-0.6439337	8142373	-8009636	1.39304e-08	1.31736e-07	22447568068
TNFAIP3	-0.3749315	8756805	-8008068	1.40833e-08	1.33011e-07	22436875085
PFKFB4	-0.4147204	10780624	-8004180	1.44699e-08	1.36486e-07	22410358773
CD81	0.4920570	12541058	7995817	1.5337e-08	1.44479e-07	22353364264
TRAM1	0.3210277	11823069	7987535	1.62462e-08	1.52456e-07	22296967259
CD3E	0.5676926	8495240	7977219	1.74535e-08	1.63159e-07	22226771718
MYD88	-0.3264183	10421096	-7967280	1.87004e-08	1.74401e-07	22159201208
IFNLR1	0.4250794	6131156	7967255	1.87037e-08	1.74401e-07	22159033113
DSC2	-0.7104804	7190540	-7965167	1.89766e-08	1.76721e-07	22144844790
BMI1	0.3779153	9135430	7960781	1.95629e-08	1.8126e-07	22115052260
BCL6	-0.5794655	9214699	-7957268	2.00453e-08	1.85495e-07	22091198883
GSK3B	-0.3157475	9324214	-7955943	2.02303e-08	1.86971e-07	22082202722
RPS13	0.4108366	13182741	7954008	2.05036e-08	1.89258e-07	22069064853
ZNF263	0.3610277	7871607	7948400	2.13162e-08	1.96511e-07	22031010895
PSMA4	-0.3637112	10041548	-7947439	2.14586e-08	1.97575e-07	22024491092
SIGLEC16	-0.5598852	6055989	-7936136	2.32054e-08	2.13391e-07	21947863959
SLC9A3R1	0.3248743	10974231	7930812	2.40763e-08	2.21122e-07	21911793619
HELZ2	-0.4882692	10636777	-7928544	2.4457e-08	2.24337e-07	21896432448
LILRA5	-0.7135564	9639204	-7922485	2.55035e-08	2.33644e-07	21855412477
SLC25A44	-0.3482739	10278687	-7919147	2.60988e-08	2.38799e-07	21832823353
EMG1	0.3687533	8201770	7917843	2.63348e-08	2.40658e-07	21824007504
CALCOCO2	-0.3850549	7851468	-7911944	2.74302e-08	2.50356e-07	21784109997
ABCB1	0.4535040	6375369	7910337	2.77365e-08	2.52836e-07	21773241128
EIF3E	0.4531918	12408512	7909327	2.79305e-08	2.54288e-07	21766417778
ASF1A	0.3569943	7906153	7908409	2.81081e-08	2.55588e-07	21760211340
STAT3	-0.3763990	9537283	-7904728	2.88315e-08	2.61842e-07	21735333884
NR2C2AP	0.3619690	7487756	7903584	2.90601e-08	2.63591e-07	21727601567
SNRNP200	0.3002317	6678267	7903094	2.91586e-08	2.64158e-07	21724289139
MILR1	-0.5824483	7888615	-7899734	2.98425e-08	2.70019e-07	21701594651
NDUFS3	0.3251596	10102736	7898339	3.01311e-08	2.72295e-07	21692170789
NFATC3	0.3460967	6588644	7896533	3.05088e-08	2.75368e-07	21679977440
ABHD2	-0.5030686	6996904	-7893097	3.12402e-08	2.81623e-07	21656783547
ZNF792	0.4127621	7035695	7890025	3.19089e-08	2.87298e-07	21636050279
FAM168B	0.3514455	7566225	7888066	3.23427e-08	2.90846e-07	21622833550
HSPA9	0.3378656	10016706	7886049	3.27955e-08	2.94557e-07	21609221982
DNAJC8	0.3268830	10733988	7885330	3.29584e-08	2.95657e-07	21604373604
CD46	-0.4503897	9529342	-7880967	3.39641e-08	3.04307e-07	21574948731
SOCS3	-0.5847176	6644395	-7877704	3.47359e-08	3.10842e-07	21552952944
STX10	-0.3092432	9760688	-7875840	3.51846e-08	3.14473e-07	21540390742
COBLL1	0.5598331	7586761	7868498	3.70084e-08	3.29878e-07	21490922162
SLC2A3	-0.3828883	12924193	-7859988	3.9239e-08	3.49008e-07	21433633996
TLR4	-0.6659300	8590625	-7856137	4.02914e-08	3.57935e-07	21407725172
IL2RB	0.6232599	10548996	7853433	4.10474e-08	3.64208e-07	21389532021
DDX58	-0.5686238	7945317	-7852340	4.13566e-08	3.66508e-07	21382185638
MXD1	-0.4420512	12268408	-7851106	4.17088e-08	3.69184e-07	21373884319
ANAPC1	0.3074434	7706489	7849854	4.20689e-08	3.71922e-07	21365470468
TOMM7	0.4901450	11946513	7845570	4.3325e-08	3.82565e-07	21336673476
ACTR1B	0.3253744	8316622	7843920	4.38188e-08	3.85699e-07	21325582221
PIGY	0.3116899	10369395	7843857	4.38378e-08	3.85699e-07	21325156656
ACTA2	-0.5573517	8811678	-7842574	4.42257e-08	3.88645e-07	21316534607
DCTPP1	0.3041503	8897001	7842102	4.4369e-08	3.89437e-07	21313368443
PPIAL4A	0.4007523	12559655	7840737	4.47868e-08	3.92635e-07	21304193910
ORC3	0.3235337	7357618	7838564	4.54596e-08	3.97987e-07	21289600853
PLAGL1	-0.4675852	6514629	-7838285	4.55467e-08	3.97987e-07	21287726043
UFSP2	0.3660157	7553522	7838242	4.55603e-08	3.97987e-07	21287435308
PLBD1	-0.5131090	11945691	-7833525	4.70586e-08	4.10586e-07	21255766410
PAFAH2	0.4022857	7749507	7829509	4.83729e-08	4.21051e-07	21228805923
QSOX2	0.3345452	7521437	7828009	4.88727e-08	4.24241e-07	21218745133
SNORD13	0.7905460	9185141	7827946	4.88939e-08	4.24241e-07	21218321540
IL27RA	0.3360791	9114599	7827889	4.8913e-08	4.24241e-07	21217937967
ZNF84	0.3368952	6367829	7827675	4.89849e-08	4.24362e-07	21216500658
CCT2	0.3043130	9132623	7824876	4.99338e-08	4.32072e-07	21197723441
SAMSN1	-0.5921337	7684076	-7821401	5.1137e-08	4.41441e-07	21174419059
BEX3	-0.5259942	7923028	-7815634	5.31976e-08	4.58149e-07	21135757478
BTN3A1	-0.3173616	8141648	-7812736	5.42638e-08	4.66236e-07	21116336866
GNA15	-0.3973061	8784143	-7811678	5.46584e-08	4.69077e-07	21109244916
PCGF5	-0.5089862	6793473	-7804226	5.75181e-08	4.93041e-07	21059337582
CARD11	0.4710390	9019646	7802392	5.82442e-08	4.98682e-07	21047060724
LPGAT1	-0.3280914	7231613	-7800848	5.88624e-08	5.03387e-07	21036728316
P2RY13	-0.6574446	9411093	-7799002	5.96105e-08	5.0919e-07	21024369652
IL1RN	-0.7364365	9214529	-7796606	6.05951e-08	5.16999e-07	21008336784
WSB2	-0.5765538	8167112	-7795728	6.09598e-08	5.19505e-07	21002465667
ZFP82	0.4426568	6062954	7793521	6.18865e-08	5.2679e-07	20987700764
DPYD	-0.4830729	8771912	-7791391	6.27939e-08	5.33894e-07	20973456670
FTH1	-0.4469221	9949375	-7790487	6.31828e-08	5.36578e-07	20967414304
LRRFIP2	-0.3075544	8287727	-7787737	6.43813e-08	5.46123e-07	20949026281
CACNA2D3	0.5715190	5864300	7785712	6.5278e-08	5.53089e-07	20935490206
LCP2	-0.3447866	8320223	-7785133	6.55365e-08	5.54638e-07	20931623268
CEP78	0.4995448	7186225	7783387	6.63227e-08	5.59999e-07	20919952732
FCAR	-0.7559138	7363790	-7775999	6.97534e-08	5.88289e-07	20870600790
RAN	0.3348668	9089783	7775159	7.0154e-08	5.90309e-07	20864997132
LGTN	0.3267836	7835707	7774714	7.03674e-08	5.9089e-07	20862025501
PAXX	0.3648183	9952483	7774679	7.03844e-08	5.9089e-07	20861789201
RPS28	0.5505863	12600395	7771853	7.17543e-08	6.01702e-07	20842926043
RPL17	0.5876903	11936027	7769678	7.28272e-08	6.10001e-07	20828403701
CDS2	-0.4164761	8671424	-7767530	7.39017e-08	6.18294e-07	20814072167
USP24	0.3046584	9367524	7762409	7.65271e-08	6.38829e-07	20779913582
LCMT2	0.3112522	6972692	7751487	8.24384e-08	6.86581e-07	20707109213
SMCHD1	-0.4806303	8004916	-7748503	8.41301e-08	6.99875e-07	20687234054
GNG7	0.4608353	7805098	7735439	9.19501e-08	7.64061e-07	20600271714
IL10RB	-0.3050228	10949791	-7733353	9.32629e-08	7.74093e-07	20586400888
DPH3	-0.3907647	7616747	-7728108	9.66474e-08	8.01277e-07	20551525309
GOT2	0.3208572	8906460	7720922	1.01482e-07	8.40408e-07	20503770278
FCRL3	0.5686510	6942716	7720739	1.01608e-07	8.40502e-07	20502556889
BST2	-0.3789337	10517041	-7720106	1.02046e-07	8.43175e-07	20498346868
NUP210	0.3710673	8487548	7714833	1.05764e-07	8.71931e-07	20463334098
LTB4R	-0.5389395	8140204	-7711036	1.08525e-07	8.93683e-07	20438128144
RASGRP1	0.6175125	9077273	7704361	1.13551e-07	9.32599e-07	20393839028
FFAR2	-0.6048552	11255184	-7704255	1.13632e-07	9.32599e-07	20393137272
FCGR2A	-0.5502990	10120299	-7700275	1.1674e-07	9.55963e-07	20366742340
SLC40A1	-0.5307444	9035528	-7697650	1.18835e-07	9.70659e-07	20349338433
RPL12	0.4563095	12431814	7697530	1.18932e-07	9.70659e-07	20348543871
SRPRB	0.4147347	8387792	7696179	1.20025e-07	9.77769e-07	20339593525
BOD1	0.3653870	7395513	7696124	1.2007e-07	9.77769e-07	20339228411
AFG3L2	0.3013693	8689187	7694886	1.21082e-07	9.84913e-07	20331020534
EGF	-0.4239180	5689495	-7693701	1.22057e-07	9.9175e-07	20323167856
TBC1D2	-0.3921488	7997768	-7691199	1.24143e-07	1.00758e-06	20306593772
IFNAR1	-0.3776899	9744220	-7685204	1.29285e-07	1.04816e-06	20266890099
RAB32	-0.4067514	10096002	-7682361	1.31797e-07	1.06733e-06	20248072515
ITGB3	-0.8508204	7272904	-7682115	1.32016e-07	1.06793e-06	20246442477
MRPS9	0.3441529	7797405	7676946	1.36715e-07	1.10472e-06	20212235669
CDR2	0.4063755	8588461	7676530	1.37099e-07	1.10661e-06	20209488468
TRMT13	0.4880489	7268279	7676347	1.3727e-07	1.10676e-06	20208272472
CD33	-0.4061879	9135573	-7674110	1.39362e-07	1.1224e-06	20193477557
TARP	0.6416218	8723594	7671906	1.41454e-07	1.13799e-06	20178903963
CXCL10	-0.8442831	7010024	-7671577	1.41769e-07	1.13928e-06	20176726904
LSM7	0.3485194	9409948	7669789	1.43493e-07	1.15099e-06	20164904338
YIF1B	-0.3534210	8248509	-7665588	1.47624e-07	1.18115e-06	20137138931
LPAR5	0.3818442	8678322	7664436	1.48777e-07	1.18908e-06	20129526466
GSTO1	-0.3074765	11168208	-7655540	1.57988e-07	1.2598e-06	20070770891
CFAP410	0.4356985	7666159	7655397	1.5814e-07	1.2598e-06	20069830583
NHP2	0.3160826	8593467	7650973	1.62933e-07	1.29657e-06	20040626832
VRK1	0.4268912	6670457	7649397	1.64675e-07	1.30617e-06	20030229003
TSEN54	0.5117513	7183341	7648874	1.65257e-07	1.30796e-06	20026774689
ARL4C	0.4304593	7455579	7645126	1.69487e-07	1.33855e-06	20002055143
PILRA	-0.5144071	9778301	-7642832	1.72129e-07	1.35795e-06	19986927592
APRT	0.3850068	9017026	7640726	1.74591e-07	1.37589e-06	19973037824
ZNF783	0.3911402	7173762	7639737	1.75758e-07	1.3836e-06	19966521175
SLC16A3	-0.4354637	11638858	-7637338	1.78624e-07	1.40465e-06	19950704373
URGCP	0.3119475	7201959	7636857	1.79203e-07	1.40769e-06	19947539402
SFMBT1	0.3077614	5793240	7632198	1.84917e-07	1.44793e-06	19916838267
EIF3G	0.3268769	10887041	7624133	1.95236e-07	1.52709e-06	19863732430
MCUB	0.3803693	10823848	7623227	1.96429e-07	1.53479e-06	19857773751
TXK	0.5831987	7675556	7614851	2.07816e-07	1.62203e-06	19802664417
FPR2	-0.6822011	10201568	-7613805	2.09283e-07	1.63174e-06	19795786372
AP3M2	0.4315085	7373311	7604410	2.22923e-07	1.73624e-06	19734042187
HENMT1	0.3125651	9434734	7601217	2.27756e-07	1.77148e-06	19713065294
RALB	-0.4317512	11452725	-7601103	2.2793e-07	1.77148e-06	19712317822
RMI1	-0.3714838	7294107	-7600163	2.29374e-07	1.78081e-06	19706143429
PGS1	-0.4765566	10622048	-7597405	2.33661e-07	1.81217e-06	19688036107
NT5C3A	-0.4334058	10570835	-7596379	2.35275e-07	1.82276e-06	19681302414
PLXNC1	-0.6106363	8499152	-7595216	2.3712e-07	1.83511e-06	19673667777
RRAGD	-0.4819117	9704716	-7592109	2.42117e-07	1.87181e-06	19653273138
MEGF9	-0.5853639	8366010	-7591066	2.43816e-07	1.88296e-06	19646433391
HLX	-0.5152690	8114877	-7590662	2.44479e-07	1.88609e-06	19643780538
PAICS	0.3772228	8547868	7587404	2.49881e-07	1.92519e-06	19622410155
NDST1	-0.4595835	6651896	-7584532	2.54741e-07	1.95565e-06	19603573456
TIMP2	-0.5735598	8200996	-7584480	2.54829e-07	1.95565e-06	19603232998
EPG5	-0.4053346	6492510	-7584219	2.55275e-07	1.95702e-06	19601522802
TRAPPC6A	0.4610208	8495403	7583761	2.5606e-07	1.96099e-06	19598522441
RDH13	0.4607664	6464163	7581889	2.59295e-07	1.98369e-06	19586246373
SUSD3	0.3455150	8751823	7579426	2.63612e-07	2.01251e-06	19570100582
GNB4	-0.4841986	6910015	-7573417	2.74442e-07	2.09237e-06	19530733920
METTL16	0.3798756	6078884	7572100	2.76874e-07	2.10499e-06	19522106367
RNF125	0.3206965	8402770	7568320	2.83972e-07	2.15448e-06	19497355689
RRAS	-0.3733536	8987802	-7568125	2.84342e-07	2.15506e-06	19496082206
CCDC66	0.3906631	6844425	7567934	2.84707e-07	2.1556e-06	19494828303
MLLT6	0.3263994	10112007	7565282	2.89806e-07	2.18517e-06	19477472685
TMEM109	0.3180861	8780887	7563639	2.93011e-07	2.20707e-06	19466718891
TMEM14A	0.4737231	6261280	7562622	2.95011e-07	2.21985e-06	19460068300
ASB1	0.3708433	7938197	7560937	2.98357e-07	2.242e-06	19449038874
CD52	0.6387065	11902709	7560550	2.99131e-07	2.24394e-06	19446506188
SINHCAF	0.3360355	7478703	7555546	3.09311e-07	2.31794e-06	19413785242
SLC25A42	0.3012229	7518465	7553629	3.13303e-07	2.34335e-06	19401250234
NIPAL3	0.3701611	8273045	7553610	3.13342e-07	2.34335e-06	19401126436
RNF24	-0.5001810	10518054	-7551490	3.17815e-07	2.37438e-06	19387269828
CD58	-0.4892539	8744447	-7550561	3.19796e-07	2.38674e-06	19381195306
H4C3	0.5079626	12679753	7548578	3.24062e-07	2.41613e-06	19368237589
TRRAP	0.3006559	9615413	7543215	3.35883e-07	2.49917e-06	19333209357
DBP	0.3882973	6620763	7539222	3.44962e-07	2.56412e-06	19307134537
DDX50	0.3753098	7720903	7535131	3.54513e-07	2.62979e-06	19280432597
RELB	-0.3999171	7667632	-7533668	3.57991e-07	2.6529e-06	19270887799
RPUSD4	0.3405250	9316417	7533355	3.58739e-07	2.65575e-06	19268848722
GCH1	-0.6107988	6582809	-7528720	3.70007e-07	2.73365e-06	19238614775
DENND5A	-0.3173470	10391049	-7525270	3.7862e-07	2.79447e-06	19216117326
GOLGA8B	0.3329763	7884215	7524962	3.79399e-07	2.7974e-06	19214108225
ACSL4	-0.3759549	5906891	-7524778	3.79865e-07	2.79802e-06	19212909449
CD151	-0.5308982	6902969	-7524047	3.8172e-07	2.80886e-06	19208146044
RADX	0.4272571	5861058	7521423	3.88456e-07	2.85556e-06	19191047172
CKLF	-0.3279909	11806694	-7518842	3.95198e-07	2.90221e-06	19174225724
PDCD2L	0.4296543	6242046	7518373	3.96435e-07	2.90838e-06	19171169575
FAM107B	0.3223975	11081079	7515541	4.03986e-07	2.96081e-06	19152725106
LIMA1	0.4161126	5896900	7514494	4.06814e-07	2.97559e-06	19145904928
SIRPD	-0.4825002	7092773	-7510850	4.16808e-07	3.04565e-06	19122181245
BACH2	0.4619271	6773235	7509124	4.21626e-07	3.07778e-06	19110946210
MARCO	-0.5207225	6392446	-7507532	4.2612e-07	3.10749e-06	19100582259
GUCY1A1	-0.4921162	6925302	-7500943	4.4522e-07	3.24034e-06	19057719691
VPS36	0.3449744	9005127	7500330	4.47041e-07	3.25036e-06	19053730717
CD36	-0.6880662	9461287	-7499187	4.50453e-07	3.27192e-06	19046297494
AGPAT2	-0.3165577	7410402	-7498148	4.53576e-07	3.29135e-06	19039543648
TSPAN9	-0.7087435	8689858	-7497077	4.56817e-07	3.31158e-06	19032584393
CEACAM3	-0.7048146	8356094	-7494233	4.65539e-07	3.36871e-06	19014097481
PRMT1	0.3284150	7512910	7491172	4.75111e-07	3.43063e-06	18994202927
AAMDC	-0.3130321	7268032	-7490500	4.77237e-07	3.44259e-06	18989838827
HNRNPA0	0.3074837	9460555	7489980	4.78888e-07	3.4511e-06	18986463734
CXCR3	0.5221307	7312494	7485713	4.92662e-07	3.54339e-06	18958746551
COQ8A	0.3564275	8733783	7480255	5.10847e-07	3.67059e-06	18923316895
TEX10	0.3280121	7177759	7474846	5.29524e-07	3.79734e-06	18888220915
FLT3LG	0.5045788	8560692	7473219	5.35273e-07	3.83482e-06	18877665873
TP53I13	0.4147578	9338221	7472796	5.36779e-07	3.84185e-06	18874920377
OASL	-0.7540095	8400195	-7472517	5.37772e-07	3.8452e-06	18873114481
ENTPD1	-0.4272311	8487102	-7470807	5.43908e-07	3.88528e-06	18862025466
TFE3	-0.3891500	7891743	-7470433	5.45257e-07	3.89113e-06	18859602807
ZCCHC14	0.3801493	6448491	7468004	5.54115e-07	3.9505e-06	18843853266
SDAD1	0.3594551	9582095	7467010	5.57781e-07	3.97277e-06	18837407473
TREML1	-0.7822730	7994647	-7463762	5.69922e-07	4.0553e-06	18816362001
FAM3C	0.3587805	5925024	7462132	5.76116e-07	4.09143e-06	18805797314
RPLP1	0.3590122	13505007	7461675	5.77864e-07	4.09987e-06	18802837399
TLR8	-0.5582670	9773984	-7461394	5.78939e-07	4.10159e-06	18801020530
ST6GALNAC6	0.4048144	7801360	7460873	5.80943e-07	4.10978e-06	18797643223
CCDC65	0.3897160	6065508	7454792	6.04829e-07	4.27463e-06	18758262917
ARGLU1	0.3359222	11244890	7451094	6.19824e-07	4.37639e-06	18734329832
ASGR1	-0.5550491	9827018	-7450297	6.23103e-07	4.3953e-06	18729173102
RIT1	-0.4567177	7698436	-7447595	6.3435e-07	4.46604e-06	18711689908
BANK1	0.4606344	6908505	7445824	6.41829e-07	4.51436e-06	18700234949
NFE2L2	-0.3702045	9883786	-7443334	6.5249e-07	4.58494e-06	18684136211
TLR6	-0.4854808	8639422	-7436772	6.81439e-07	4.78378e-06	18641712668
FCN1	-0.3916782	13481757	-7429524	7.14878e-07	4.99937e-06	18594897139
CTPS1	0.3647716	6607707	7426255	7.30485e-07	5.09393e-06	18573793683
CA5B	0.4102125	7559370	7425828	7.32549e-07	5.10347e-06	18571036070
TMEM144	-0.6255264	6082505	-7423578	7.43519e-07	5.17007e-06	18556510818
CLYBL	0.4248353	6820143	7422821	7.47242e-07	5.18839e-06	18551629650
AK3	0.3210735	8763427	7422755	7.4757e-07	5.18839e-06	18551201435
MYBPC3	-0.5500477	7816364	-7417484	7.74042e-07	5.36703e-06	18517197411
ZC3HAV1	-0.3454176	8719143	-7416206	7.80596e-07	5.40737e-06	18508957431
NAT10	0.3426543	8362176	7415230	7.85643e-07	5.43719e-06	18502660266
TMEM165	-0.4734658	7726678	-7414729	7.88246e-07	5.45005e-06	18499429004
DNMT1	0.3959823	10904332	7414302	7.9047e-07	5.46027e-06	18496675698
CRISPLD2	-0.6235718	10504978	-7410954	8.08122e-07	5.57652e-06	18475094886
RRP1B	0.3744203	6589210	7410823	8.0882e-07	5.57652e-06	18474251073
LPXN	0.3452812	11377865	7410180	8.12256e-07	5.59495e-06	18470108610
LYN	-0.3425206	13356758	-7409295	8.1701e-07	5.62241e-06	18464407027
EXOSC8	0.3287652	8054281	7403361	8.49609e-07	5.83578e-06	18426176951
KBTBD8	0.3918552	6861697	7401690	8.59015e-07	5.89487e-06	18415418472
OXNAD1	0.3613976	6209509	7399894	8.69245e-07	5.95384e-06	18403850912
IFI6	-0.6698782	11718881	-7396515	8.8881e-07	6.07658e-06	18382102810
CEBPZ	0.3481254	9400950	7394401	9.01273e-07	6.15121e-06	18368497056
BOLA3	0.3328051	8439002	7393771	9.05018e-07	6.17012e-06	18364445876
SCARB2	-0.3082250	9862730	-7391948	9.15951e-07	6.23885e-06	18352713208
MRPL38	0.3880986	7951483	7390420	9.25209e-07	6.29606e-06	18342887298
RPL24	0.3834631	12433906	7388846	9.34846e-07	6.35574e-06	18332762568
ATF7IP2	0.3262059	7075686	7386740	9.47892e-07	6.43846e-06	18319222371
PGAP3	0.3559684	8019884	7386267	9.5085e-07	6.45257e-06	18316177729
DDIAS	-0.5376177	7036631	-7381867	9.78775e-07	6.63593e-06	18287897359
ARL14EP	0.3647947	8275776	7380105	9.90185e-07	6.70709e-06	18276573553
H2BC21	-0.5859373	10301107	-7374660	1.02627e-06	6.94511e-06	18241599802
EMP3	0.3137993	12344580	7373446	1.0345e-06	6.99429e-06	18233803598
PYCARD	-0.3127884	10126359	-7373228	1.03597e-06	6.99783e-06	18232408675
ALOX5AP	-0.3404841	13459136	-7370428	1.05521e-06	7.11469e-06	18214429916
ACACB	0.5278582	6633346	7368325	1.06989e-06	7.20702e-06	18200934343
RPL27	0.4666730	12930730	7362059	1.11484e-06	7.48913e-06	18160732669
EML4	0.3141646	10065544	7360325	1.1276e-06	7.5679e-06	18149615716
RRN3	0.3711968	7669843	7353817	1.17679e-06	7.88699e-06	18107900624
PLEKHF1	0.5223027	8740759	7353752	1.17729e-06	7.88699e-06	18107482340
STAG3L2	0.4100802	9570791	7352447	1.18741e-06	7.94754e-06	18099118556
PTGDR	0.5401528	7104649	7349979	1.20679e-06	8.06983e-06	18083309472
ATF6	-0.3355770	9470085	-7349004	1.21453e-06	8.11422e-06	18077060668
CTBS	-0.3935143	9752988	-7347617	1.22562e-06	8.18085e-06	18068180724
FES	-0.3892203	9870272	-7342755	1.2653e-06	8.43803e-06	18037055154
KLHDC2	0.3289058	9142605	7338278	1.30297e-06	8.67343e-06	18008400383
MRPS24	0.3070848	9855071	7337640	1.30842e-06	8.70181e-06	18004323050
SELP	-0.7279215	6464995	-7334909	1.33203e-06	8.85082e-06	17986851034
ZNF589	0.3305664	6386435	7334519	1.33543e-06	8.86539e-06	17984359028
CCR1	-0.5738059	9996760	-7331088	1.36577e-06	9.05038e-06	17962418084
TXNDC12	0.5059811	9955187	7328247	1.3914e-06	9.21189e-06	17944258165
NAMPT	-0.4297859	8801537	-7328093	1.39279e-06	9.21281e-06	17943278603
PLCG1	0.4615557	7610330	7327903	1.39453e-06	9.21595e-06	17942063874
NETO2	-0.4724359	6255063	-7325787	1.41397e-06	9.33602e-06	17928540333
CAMP	-0.9463068	9360444	-7323099	1.43905e-06	9.47599e-06	17911367908
PLEKHO2	-0.3547339	9618589	-7320032	1.4682e-06	9.65063e-06	17891776264
BEX2	0.5378528	7143976	7317969	1.48813e-06	9.77288e-06	17878606146
IGSF6	-0.5328711	10235341	-7316657	1.50095e-06	9.84822e-06	17870229789
SHKBP1	-0.4549869	8874048	-7314081	1.52644e-06	9.99754e-06	17853784838
ZNF428	0.3430031	10636716	7313404	1.53319e-06	1.00328e-05	17849470267
CLEC4E	-0.5493645	7516071	-7312219	1.54511e-06	1.00928e-05	17841906870
UBE2Q2	0.3500776	8954816	7311131	1.55613e-06	1.01492e-05	17834964975
PELP1	0.3116892	7932436	7311093	1.55652e-06	1.01492e-05	17834722739
MRPL9	0.3868927	6955362	7308025	1.58802e-06	1.03454e-05	17815152674
H4C14	-0.4253217	7214064	-7304999	1.61971e-06	1.05332e-05	17795852801
BRIX1	0.3177348	7755988	7295475	1.72356e-06	1.11746e-05	17735160793
PPP2R3A	-0.3092509	6051230	-7284604	1.85012e-06	1.19362e-05	17665955551
CYB5R4	-0.4005324	9699298	-7284239	1.85453e-06	1.19541e-05	17663631687
TTC13	0.3039890	7893049	7282182	1.87954e-06	1.21047e-05	17650546841
RPL19	0.3602101	13809087	7274300	1.97852e-06	1.27309e-05	17600430987
ARHGEF3	0.3646353	10988588	7273640	1.98703e-06	1.27745e-05	17596236433
DOCK9	0.3192393	5448973	7273316	1.99123e-06	1.27903e-05	17594177423
SRPK1	-0.4342723	9791952	-7270931	2.02237e-06	1.2979e-05	17579019672
ZNF91	0.4982804	8728451	7267164	2.07254e-06	1.32892e-05	17555094031
ITGAM	-0.4204571	10669881	-7259343	2.18064e-06	1.39702e-05	17505442000
LPIN1	0.3744403	9586111	7251582	2.2934e-06	1.46669e-05	17456213014
IL18R1	-0.6905060	9063515	-7250510	2.30942e-06	1.47565e-05	17449415941
CBR4	0.3377429	7486799	7249751	2.32083e-06	1.48165e-05	17444603658
ABHD14A	0.3796722	7469129	7247554	2.35418e-06	1.50163e-05	17430672725
AGK	0.3258434	7768131	7245466	2.3863e-06	1.5208e-05	17417440395
ENOPH1	0.3512149	8005718	7244256	2.4051e-06	1.53145e-05	17409775255
GNG10	-0.6354096	9307313	-7241395	2.45017e-06	1.55663e-05	17391649623
PCED1A	0.3262201	7470874	7239966	2.47297e-06	1.56921e-05	17382603470
TMEM209	0.3874902	8206171	7237284	2.51637e-06	1.59414e-05	17365617194
ATP5PO	0.3660523	10725683	7237269	2.51661e-06	1.59414e-05	17365523298
ACSL1	-0.6847815	11615444	-7236907	2.52253e-06	1.59651e-05	17363231666
RNF144B	-0.4825705	8877963	-7224107	2.74067e-06	1.73158e-05	17282250685
SLAMF8	-0.5671875	6192318	-7222403	2.77107e-06	1.74928e-05	17271478580
OAS3	-0.7400810	7639970	-7217122	2.86745e-06	1.80701e-05	17238099225
LRG1	-0.6397847	10303109	-7213198	2.94117e-06	1.85029e-05	17213316941
PYHIN1	0.5311924	8630205	7207953	3.04264e-06	1.91084e-05	17180202850
RBBP7	0.3859302	8483220	7206200	3.07732e-06	1.92931e-05	17169139440
COX6C	0.4143769	10727564	7205550	3.09029e-06	1.93579e-05	17165034783
TOMM20	0.3298664	9124353	7204531	3.11071e-06	1.94691e-05	17158604775
FTH1P12	-0.4266458	13128991	-7198867	3.22665e-06	2.01776e-05	17122880427
TRIM56	-0.3020754	9436053	-7191476	3.38435e-06	2.11277e-05	17076295924
GZMM	0.5102070	8296140	7189963	3.41758e-06	2.13169e-05	17066760547
STX3	-0.4857675	10028279	-7187641	3.46917e-06	2.16204e-05	17052133764
PICALM	-0.3715753	9259611	-7179766	3.64993e-06	2.27275e-05	17002553215
RNF19B	-0.4454308	9027210	-7174863	3.76709e-06	2.34372e-05	16971710906
RBL2	0.3065208	10803480	7173568	3.79865e-06	2.36135e-05	16963567866
PLA2G4B	0.3055556	9334069	7171981	3.8377e-06	2.3836e-05	16953584956
KLHDC8B	-0.5918903	8193619	-7171248	3.85586e-06	2.39285e-05	16948977453
LGALS9	-0.4232186	7757514	-7169182	3.9075e-06	2.42285e-05	16935991715
DDX24	0.3811742	9445866	7165523	4.00066e-06	2.47852e-05	16912991403
HCK	-0.3582909	11397071	-7164835	4.01841e-06	2.48741e-05	16908671625
RAB33A	0.3190544	6857122	7161325	4.11022e-06	2.54209e-05	16886621219
CR1	-0.6891747	7042255	-7160563	4.13043e-06	2.55243e-05	16881835908
RCBTB2	-0.3771454	8262739	-7160204	4.13997e-06	2.55618e-05	16879583299
NFIL3	-0.5177710	9748946	-7157801	4.20448e-06	2.58947e-05	16864490607
TRIM32	0.3600221	6245731	7152031	4.36341e-06	2.68509e-05	16828276329
ABCA1	-0.5036635	10338266	-7151788	4.37023e-06	2.68703e-05	16826753500
PRAM1	-0.4296170	9087468	-7148968	4.45018e-06	2.73389e-05	16809059651
OAS1	-0.7403814	8999057	-7148718	4.45732e-06	2.73599e-05	16807494613
DEXI	0.3589507	8750858	7147686	4.48699e-06	2.7519e-05	16801019081
NDUFS8	0.3292091	10734552	7144358	4.58397e-06	2.80433e-05	16780150121
RAB5A	-0.3284832	8909308	-7141846	4.65853e-06	2.84283e-05	16764403084
TYSND1	0.3076954	5793455	7140862	4.68806e-06	2.85847e-05	16758236358
ADGRG3	-0.6843119	7848619	-7137876	4.77878e-06	2.90894e-05	16739530617
MTF1	-0.3617432	9576452	-7132653	4.9417e-06	3.00313e-05	16706812907
SEC22A	0.3134609	7235394	7128204	5.08475e-06	3.08072e-05	16678963296
YWHAQ	0.3089413	11741680	7127711	5.10083e-06	3.08597e-05	16675881793
PIGU	0.3104450	7841448	7127636	5.10328e-06	3.08597e-05	16675413336
EPHA4	0.4058526	6354643	7124069	5.22136e-06	3.15477e-05	16653090011
RRP15	0.3611519	6577212	7119905	5.36257e-06	3.23742e-05	16627049084
BTAF1	0.3267506	9412617	7116826	5.46939e-06	3.29648e-05	16607802133
SEC24D	-0.4358665	7516285	-7115561	5.51391e-06	3.31513e-05	16599891117
SMYD3	0.3130933	6914681	7111804	5.64816e-06	3.39169e-05	16576415441
TSPAN3	0.3902516	7766192	7111739	5.6505e-06	3.39169e-05	16576012629
TSEN15	0.3302193	7023517	7106765	5.8333e-06	3.49569e-05	16544942762
BST1	-0.5708863	8170640	-7106481	5.84389e-06	3.49917e-05	16543172972
NABP1	-0.3997677	10494636	-7106310	5.85031e-06	3.50015e-05	16542102108
HTATIP2	-0.3427124	9543728	-7102640	5.9893e-06	3.57747e-05	16519190424
RBM47	-0.5681428	9660728	-7101732	6.02419e-06	3.59317e-05	16513522941
SUSD6	-0.3175414	9987774	-7100251	6.08148e-06	3.62368e-05	16504285864
POLRMT	0.3354087	7354441	7097451	6.19134e-06	3.68315e-05	16486816423
ANKRD33	-0.4485374	8327283	-7093843	6.33579e-06	3.76296e-05	16464313723
EVI2A	-0.6225725	8085358	-7092307	6.39827e-06	3.797e-05	16454738047
LILRA6	-0.5013004	6356888	-7088819	6.54245e-06	3.87628e-05	16432995475
S100A9	-0.3339642	14461092	-7086474	6.64116e-06	3.93159e-05	16418384067
DNAJC25-GNG10	-0.4136909	5993940	-7081449	6.85765e-06	4.05321e-05	16387084811
GOT1	0.3000141	7918633	7078695	6.97926e-06	4.11844e-05	16369934816
NEDD9	-0.3030680	6843995	-7078489	6.98844e-06	4.12054e-05	16368652084
RPL9	0.6793999	10533899	7076993	7.05543e-06	4.15669e-05	16359344257
SERPINB1	-0.3721965	10935303	-7075038	7.14397e-06	4.20547e-05	16347176672
RPL5	0.4463455	11598241	7068545	7.44595e-06	4.36951e-05	16306783327
RPS3A	0.5425790	12339181	7062148	7.75569e-06	4.54732e-05	16267021781
MT2A	-0.5642817	11456187	-7061334	7.79601e-06	4.5673e-05	16261962582
STEAP4	-0.6941117	7449985	-7059886	7.86823e-06	4.60593e-05	16252966451
LYPLA1	-0.3090851	6784485	-7056615	8.0338e-06	4.6991e-05	16232650667
MAP3K20	-0.5473141	6312414	-7053692	8.18469e-06	4.78354e-05	16214498123
PTGS1	-0.4688636	8130893	-7049845	8.3875e-06	4.89427e-05	16190619064
PELI2	-0.4138041	9077293	-7044341	8.68626e-06	5.06054e-05	16156476680
HSP90AB1	0.3954533	9907248	7044121	8.69845e-06	5.06362e-05	16155108562
S100A11	-0.3833036	11752424	-7039695	8.94661e-06	5.19982e-05	16127667320
H2AJ	-0.3069797	8208529	-7038547	9.01212e-06	5.23374e-05	16120550764
VPREB3	0.7567828	7915670	7031841	9.40429e-06	5.45518e-05	16079000412
GZMA	0.6125322	11224447	7031773	9.40831e-06	5.45518e-05	16078583395
MNDA	-0.4639513	12033995	-7031606	9.41831e-06	5.45666e-05	16077547493
RHOT1	-0.3604729	8302506	-7029552	9.54196e-06	5.52394e-05	16064824631
IFFO2	0.3521578	6731434	7023014	9.94616e-06	5.75338e-05	16024357049
SLC2A14	-0.7428369	7218271	-7020579	1.0101e-05	5.83832e-05	16009293656
SNORA70	0.3323209	7617198	7019791	1.01516e-05	5.86295e-05	16004418014
P2RY8	0.3231446	10391381	7014687	1.04854e-05	6.05097e-05	15972860599
CMTR2	0.3550288	7534432	7014099	1.05245e-05	6.06879e-05	15969225215
TGFBR3	0.5744278	9785358	7010141	1.07918e-05	6.21314e-05	15944764259
LAT2	-0.3821022	9795925	-7006967	1.1011e-05	6.33434e-05	15925156217
SLC25A4	0.3648837	7100795	7006364	1.10531e-05	6.3536e-05	15921428982
ST6GAL1	0.3675841	6546738	7004606	1.11769e-05	6.41969e-05	15910571868
PPBP	-0.6191924	12413511	-7000174	1.14949e-05	6.592e-05	15883211266
CD8B	0.3139260	5736703	6999037	1.15778e-05	6.62922e-05	15876195482
WDFY3	-0.4150443	5853540	-6990400	1.22279e-05	6.9796e-05	15822921318
CTSS	-0.3142145	10770574	-6987557	1.24496e-05	7.09513e-05	15805393005
P2RX1	-0.4536696	8337854	-6984090	1.27254e-05	7.241e-05	15784031782
NTHL1	0.3227436	6862895	6983218	1.27956e-05	7.26971e-05	15778659600
MDH1	0.3191317	10341160	6982011	1.28936e-05	7.31969e-05	15771222140
C12orf76	-0.3109444	8165668	-6978733	1.31633e-05	7.46122e-05	15751036142
ABLIM3	-0.5889632	6196413	-6975829	1.34068e-05	7.58168e-05	15733158489
SELENOM	0.4327343	6543714	6975637	1.34231e-05	7.58503e-05	15731975135
TREML2	-0.4830988	7836296	-6973968	1.35653e-05	7.65357e-05	15721700723
FCGBP	0.3532040	5809150	6973545	1.36015e-05	7.66811e-05	15719099612
TLR7	-0.4999619	8071060	-6972183	1.37189e-05	7.72833e-05	15710721201
EIF2B5	0.4983269	7461512	6972024	1.37327e-05	7.73018e-05	15709738862
IFIT5	-0.5972130	7422502	-6956970	1.50998e-05	8.46723e-05	15617195577
HNRNPH2	-0.3682386	7797381	-6955124	1.52765e-05	8.55974e-05	15605854876
KLHL8	-0.3233707	8690750	-6954627	1.53244e-05	8.58001e-05	15602802496
SPTLC2	-0.3774588	7155140	-6953138	1.54688e-05	8.65426e-05	15593657000
ERCC5	0.3125122	8958217	6952242	1.55562e-05	8.69654e-05	15588160415
EXOSC7	0.3767819	7931463	6952064	1.55737e-05	8.69969e-05	15587063967
SIRPB1	-0.5797680	7557469	-6950883	1.569e-05	8.75481e-05	15579814497
NIFK	0.3358865	8598278	6950819	1.56963e-05	8.75481e-05	15579420443
ACAD11	0.4036827	7426035	6950112	1.57663e-05	8.78715e-05	15575084104
CXCR5	0.3054366	6185404	6948969	1.58802e-05	8.84389e-05	15568066488
IFNGR2	-0.3112990	12384777	-6948071	1.59702e-05	8.88727e-05	15562554894
PAFAH1B3	0.3663777	8618318	6945705	1.62097e-05	9.00691e-05	15548037752
MCEMP1	-10173875	9975657	-6944213	1.63626e-05	9.07809e-05	15538885258
ESAM	-0.6464976	7897533	-6937092	1.71119e-05	9.47947e-05	15495227465
MAX	-0.3944401	7822405	-6936393	1.71873e-05	9.50685e-05	15490942144
KLHL2	-0.6120896	8304319	-6935814	1.725e-05	9.53308e-05	15487394361
HERC5	-0.7604503	11161392	-6935715	1.72607e-05	9.53308e-05	15486785203
C9orf72	-0.4274994	6622732	-6930603	1.78242e-05	9.82944e-05	15455469471
BCS1L	0.3629457	6773674	6923391	1.865e-05	0.000102463	15411314529
RRM1	0.3712950	9289802	6922303	1.87777e-05	0.000103087	15404662401
GPR84	-0.7421047	6754352	-6921983	1.88155e-05	0.000103218	15402700004
NSG1	0.8006098	7282480	6921095	1.89206e-05	0.000103717	15397268579
CABIN1	0.3187903	8403706	6920921	1.89413e-05	0.000103753	15396202913
CIRBP	0.3486400	11133227	6915721	1.95694e-05	0.000107113	15364398450
EGLN1	-0.5767369	8198481	-6913917	1.97921e-05	0.000108251	15353370516
TRIM38	-0.3175145	9967129	-6912513	1.9967e-05	0.000109045	15344792254
MYO9A	0.3101885	7403133	6910502	2.02204e-05	0.000110264	15332501289
NUP88	0.3192301	9169212	6903515	2.11253e-05	0.000114942	15289821635
RPL23A	0.3444603	8649787	6902723	2.12304e-05	0.000115428	15284985488
EPHX2	0.4638310	7429352	6900619	2.15119e-05	0.000116872	15272142657
NDUFS5	0.3894616	9577285	6900133	2.15775e-05	0.000117142	15269174188
HACD2	0.3258734	8836567	6895020	2.22793e-05	0.000120773	15237977871
CD160	0.7688264	7884359	6893442	2.25004e-05	0.000121882	15228348974
NCF1	-0.5158406	11845253	-6886293	2.35294e-05	0.000127173	15184763995
SPCS3	-0.3371576	7902488	-6884662	2.37705e-05	0.000128382	15174826651
RRAS2	0.3768016	6613800	6881401	2.42598e-05	0.000130832	15154965115
CLNS1A	0.3011772	9735356	6880150	2.44502e-05	0.000131761	15147345182
IL32	0.4987517	9912087	6876199	2.50612e-05	0.000134757	15123287069
CLEC2D	0.3498715	6788886	6870906	2.59033e-05	0.000139183	15091075485
MCOLN2	0.5195645	9067371	6868317	2.63252e-05	0.000141243	15075328993
AUTS2	0.4634467	8021910	6867320	2.64895e-05	0.00014202	15069267009
CRIP2	0.4894658	5643836	6865783	2.67447e-05	0.000143284	15059919856
TCN1	-0.7104238	8136507	-6859029	2.78952e-05	0.000149012	15018871755
PTPN4	0.4153136	8854146	6857163	2.82215e-05	0.000150645	15007538233
NCF4	-0.4746447	10578834	-6856628	2.83158e-05	0.000151038	15004288942
SHTN1	-0.5661256	8101288	-6854484	2.86966e-05	0.000152625	14991268263
PAK1	-0.3101096	9848897	-6853593	2.88564e-05	0.000153364	14985858616
AFF3	0.3103163	5790452	6852965	2.89695e-05	0.00015385	14982044752
NPM3	0.3597557	7637606	6852070	2.91315e-05	0.00015449	14976611552
USP15	-0.3623276	9058879	-6841869	3.10415e-05	0.000164144	14914724658
CSAD	-0.3019872	7675121	-6840521	3.1303e-05	0.000165023	14906549690
FUT4	-0.3279752	7326336	-6840498	3.13074e-05	0.000165023	14906410760
CHMP2A	-0.3458680	9102084	-6840431	3.13205e-05	0.000165023	14906005577
IGFLR1	-0.3243162	9938021	-6837514	3.1894e-05	0.000167843	14888322298
GTPBP6	0.3206653	10252086	6830516	3.33122e-05	0.000174889	14845929265
TRIB1	-0.4059155	9897534	-6827397	3.3964e-05	0.000178183	14827047543
AOAH	-0.3059465	9544087	-6820973	3.53463e-05	0.00018517	14788175167
SAMD9	-0.4042062	10378705	-6813861	3.69414e-05	0.00019325	14745168156
NMI	-0.3689269	9240713	-6813350	3.70585e-05	0.000193725	14742083920
CD40LG	0.5412631	6637399	6812347	3.72898e-05	0.000194795	14736021129
DHX30	0.3426809	6677292	6810894	3.76274e-05	0.000196418	14727241894
BMX	-0.4678769	5957333	-6810359	3.77523e-05	0.00019693	14724012163
CAMK2N1	0.3827212	6341678	6805261	3.89645e-05	0.00020282	14693218909
TMEM158	-0.8727590	9554372	-6803258	3.94511e-05	0.000204917	14681127023
ASAP2	-0.3884317	6434384	-6802475	3.96431e-05	0.000205768	14676398307
USP5	0.3015808	8792968	6798057	4.07429e-05	0.000211177	14649736271
DTX3	0.3360903	5831386	6796824	4.1055e-05	0.000212644	14642302349
MAL	0.5895610	10125515	6795583	4.13716e-05	0.000214008	14634817130
RHOH	0.3667676	6592229	6795564	4.13767e-05	0.000214008	14634697780
DCAF4	0.3279428	6381659	6795309	4.1442e-05	0.000214195	14633160149
CLIC3	0.5589616	8593111	6787017	4.36239e-05	0.000225155	14583173725
FAM117B	0.3293369	9210010	6786161	4.38554e-05	0.00022619	14578017142
LIN7A	-0.6217173	6334325	-6783177	4.46722e-05	0.000230079	14560040947
SLC9A8	-0.3806994	8198009	-6779756	4.56266e-05	0.0002345	14539446533
FZD2	-0.4798936	6785716	-6770962	4.81737e-05	0.000247418	14486528681
BCL11A	0.3127469	7868688	6768628	4.88729e-05	0.000250658	14472492215
GAB2	-0.3478814	5837635	-6768032	4.90531e-05	0.000251406	14468907986
ZMYND19	0.3213859	6282197	6766311	4.95768e-05	0.000253912	14458564137
C19orf38	-0.3780707	6963883	-6763517	5.04387e-05	0.000258146	14441773739
FBLN5	0.4140994	6668921	6758466	5.20346e-05	0.000265757	14411432051
IDH1	-0.3029422	8100565	-6753607	5.36167e-05	0.000273647	14382258955
TLR1	-0.7046119	9299982	-6752424	5.40089e-05	0.000275265	14375159650
NADK	-0.3882684	9777572	-6749756	5.49041e-05	0.000279439	14359148292
SLC46A2	-0.4787121	7360701	-6747465	5.56842e-05	0.000283212	14345407252
MTMR3	-0.3659150	7921905	-6746879	5.58856e-05	0.00028404	14341889783
ITPRID2	-0.4585443	6722524	-6745254	5.64475e-05	0.000286697	14332146805
AKTIP	0.3161164	8423969	6744641	5.6661e-05	0.000287582	14328468752
ZNF721	0.3128405	8147468	6740909	5.79775e-05	0.000293654	14306098927
SF3A3	0.3980836	9889699	6738704	5.87692e-05	0.000297253	14292889294
C1RL	-0.4088211	8576620	-6738537	5.88299e-05	0.000297355	14291884230
TADA1	0.3356073	6571067	6738201	5.89516e-05	0.000297559	14289871257
CTSD	-0.3821211	9222284	-6734436	6.03325e-05	0.00030432	14267320855
N4BP2L1	-0.3147714	7744421	-6733329	6.07446e-05	0.000306188	14260690694
ETS2	-0.4519474	8757123	-6719916	6.59622e-05	0.000330442	14180440445
NDN	-0.3667802	6183744	-6716238	6.74685e-05	0.000337758	14158451781
GPR141	-0.5046134	6157334	-6709750	7.02077e-05	0.000350512	14119698511
MIB2	0.3206002	7165785	6709585	7.02788e-05	0.000350628	14118712845
EEF2K	0.3352463	7390363	6708574	7.07159e-05	0.000352569	14112674633
STOML2	0.3004293	9182310	6707427	7.1215e-05	0.000354816	14105826268
ZBTB40	0.3039666	8410396	6706104	7.17949e-05	0.000357463	14097928467
SAP30	-0.5705004	7372697	-6704316	7.2586e-05	0.000361156	14087258029
MARCKS	-0.3892888	11910467	-6703411	7.29895e-05	0.000362917	14081860095
PARM1	0.3651325	5568686	6697064	7.58834e-05	0.000376285	14044000045
LAMA5	0.4838694	6305312	6696388	7.61982e-05	0.000377351	14039967972
PRDM1	-0.3805750	6992539	-6696381	7.62014e-05	0.000377351	14039927680
C3AR1	-0.5718085	7909601	-6691152	7.86799e-05	0.000388837	14008762367
RAB29	0.3044885	8623920	6689578	7.94413e-05	0.000392335	13999384396
CD86	-0.3793036	8808264	-6688198	8.01147e-05	0.000395395	13991165632
TBC1D31	0.3438928	7593649	6682923	8.27412e-05	0.000408082	13959758460
SPOCD1	-0.6454913	6589437	-6680048	8.42086e-05	0.000414205	13942642781
NPAT	0.3457642	7716012	6679723	8.43759e-05	0.000414749	13940710430
ADCK2	0.3001567	7888413	6677334	8.56165e-05	0.000420283	13926499430
LTA	0.3417475	8041169	6669851	8.96201e-05	0.000439055	13882005285
CRTC3	0.3083421	9058434	6659866	9.52499e-05	0.000465391	13822694461
PEAR1	-0.4000877	5832829	-6659058	9.57201e-05	0.000467377	13817900289
GNG5	-0.3246917	9003231	-6657992	9.63441e-05	0.00047011	13811574810
CD3G	0.6068520	9229367	6656634	9.71455e-05	0.00047339	13803510785
CYP4F3	-0.7512747	8096255	-6656262	9.73657e-05	0.000474148	13801306369
HHEX	-0.3537845	9527989	-6652894	9.9385e-05	0.00048366	13781324185
DOCK5	-0.5046692	7317040	-6651184	0.000100426	0.000488079	13771180210
TOMM6	0.3223446	10638326	6638189	0.000108693	0.000526163	13694177908
RPL23AP53	0.3012387	6259652	6633316	0.000111962	0.000540558	13665337150
CTSZ	-0.3860849	9008548	-6632402	0.000112586	0.000543214	13659926963
CLEC4A	-0.3736713	10388682	-6629080	0.000114882	0.000553564	13640275625
ZNF296	0.3015799	8533036	6623485	0.000118854	0.000572312	13607193410
RRBP1	-0.3316628	7196238	-6623381	0.000118929	0.000572312	13606578799
TCF3	0.3115869	7620629	6623052	0.000119166	0.000573078	13604637070
TAMM41	0.3278645	7355217	6621023	0.000120644	0.000579804	13592642726
EEF1B2	0.3631106	7431904	6620731	0.000120858	0.00058045	13590920327
PTK2B	-0.3302841	7504543	-6615190	0.000124991	0.000599516	13558190817
ANO6	-0.3368741	9059328	-6609065	0.000129722	0.0006218	13522035676
STAB1	-0.4635461	6663061	-6607242	0.000131163	0.000627887	13511283279
ZBTB20	0.3076219	7894848	6601874	0.0001355	0.000646956	13479628354
GCA	-0.3808810	12504448	-6599341	0.000137595	0.000656106	13464693797
HDAC4	-0.5646324	7793923	-6597848	0.000138845	0.000661205	13455894565
MIR223	-0.4961823	8341859	-6597204	0.000139387	0.000662494	13452104815
AXIN2	0.4944931	7196769	6595368	0.000140945	0.000669467	13441285441
PYGL	-0.4739914	11251465	-6593938	0.000142171	0.00067485	13432860850
REC8	-0.3019895	8359292	-6592591	0.000143334	0.00067993	13424932847
DUSP1	-0.4490566	12396959	-6588664	0.000146781	0.000694932	13401808581
GNL3	0.3338652	7645484	6586678	0.000148554	0.000702419	13390124749
ZNF816	0.3034735	7542535	6577642	0.000156893	0.000740894	13336980263
C1orf198	-0.4682438	7025696	-6575623	0.000158818	0.000749502	13325113315
CDK14	-0.3451818	6617949	-6572389	0.00016195	0.000763302	13306109216
GUSBP2	0.3073517	9141236	6572235	0.000162101	0.000763521	13305204182
ENO2	0.4775755	6819558	6563368	0.00017101	0.000803935	13253146466
TOP1P2	-0.5030494	7490214	-6559658	0.000174879	0.000820544	13231380807
KIF20B	0.3567788	7139497	6559134	0.000175432	0.000822612	13228308969
TFPI	-0.4997672	6046637	-6555748	0.000179049	0.000837428	13208455896
CEBPB	-0.3228600	13308843	-6554692	0.000180192	0.0008417	13202264091
SLC41A3	0.3535409	8109091	6552783	0.000182276	0.000850894	13191075388
EIF2AK2	-0.5031161	10767178	-6552551	0.000182531	0.000850997	13189718619
KIAA0319L	-0.3862601	7305110	-6552163	0.000182958	0.000852448	13187443122
DHRS3	0.3909548	7255362	6546811	0.000188951	0.000878692	13156089707
ZNF266	0.3860282	7695294	6538490	0.000198651	0.000921463	13107388266
GPBAR1	-0.4161823	9061252	-6536313	0.000201269	0.000932426	13094652693
GPR68	0.5693728	6603837	6527386	0.00021236	0.000979477	13042469983
SPDL1	0.3049422	5611556	6526148	0.000213945	0.000986165	13035239402
SMARCAD1	0.3536203	6589180	6525942	0.000214211	0.000986449	13034032189
BTLA	0.3806219	7295896	6525189	0.000215181	0.000989995	13029634730
CHMP7	0.3313496	6621873	6524505	0.000216067	0.000992201	13025639670
MAP7	0.3470953	5856394	6519688	0.000222405	0.00102067	12997518757
G6PD	-0.3339778	8775422	-6514367	0.000229618	0.00105311	12966471667
BUB3	0.3102699	8124093	6513434	0.000230906	0.00105769	12961030514
LCN2	-0.7645975	9826065	-6511753	0.000233246	0.00106775	12951223866
RPL27A	0.3020403	13824140	6510616	0.000234841	0.00107438	12944594083
SNRPN	0.3179997	8602404	6509328	0.000236661	0.00108202	12937089175
MARCKSL1	0.3507021	9465684	6504710	0.000243302	0.00111031	12910172831
LOC400499	-0.4265834	5918005	-6502977	0.00024584	0.0011198	12900076641
AIF1	-0.3923545	11125460	-6501996	0.000247288	0.001125	12894365547
MYC	0.4176301	8962518	6499198	0.000251465	0.00114188	12878073991
SMDT1	0.3205119	6678859	6497176	0.000254528	0.00115507	12866302144
ZDHHC14	0.3324468	6683715	6494643	0.000258415	0.00117126	12851561272
LYRM4	0.3011135	6218100	6493595	0.00026004	0.00117775	12845465445
UBXN2B	-0.3593616	8975455	-6493176	0.000260693	0.00117939	12843026596
TBRG4	0.3070597	6806272	6492307	0.000262052	0.00118481	12837968270
EXOSC10	0.3129472	8754533	6484734	0.000274191	0.0012374	12793935518
HIBADH	0.3029571	7953332	6476683	0.000287699	0.00129597	12747167565
SCIMP	-0.3473640	8139498	-6466566	0.000305602	0.0013724	12688469381
LOC613037	0.3001486	11528453	6464052	0.000310218	0.00138718	12673891472
CEBPD	-0.3523021	12496507	-6463604	0.000311047	0.00138919	12671295117
RENBP	-0.3102435	8509180	-6462217	0.00031363	0.00139902	12663254033
PLEKHG4	0.3117260	6274096	6457971	0.000321666	0.00143312	12638656792
IL6R	-0.4507783	8118475	-6450358	0.000336585	0.0014976	12594575469
CHMP2B	-0.3161510	8399535	-6450275	0.00033675	0.0014976	12594098181
ILK	-0.4150256	8401206	-6449224	0.000338865	0.00150518	12588012899
TAPBP	-0.3874208	7484484	-6438457	0.000361273	0.0016018	12525759590
LSM4	0.3260157	8928657	6437326	0.00036371	0.00161065	12519224514
ARRB2	-0.3001625	7854532	-6429853	0.000380221	0.00168072	12476065469
CMPK2	-0.6696986	6542465	-6428131	0.000384127	0.00169567	12466127755
PROS1	-0.6540585	7648028	-6427544	0.000385467	0.00169981	12462742512
XBP1	0.3376166	11229093	6422257	0.000397753	0.00175083	12432243102
STAG3L3	0.3584814	9394494	6419820	0.000403546	0.00177313	12418188476
TNFRSF13B	0.5455189	6778813	6411859	0.000423045	0.00185215	12372319973
ZDHHC18	-0.3642732	9864339	-6400818	0.000451627	0.00197375	12308773835
PRF1	0.5705386	10924745	6400529	0.000452399	0.00197594	12307113815
NLRC5	-0.3179705	7649693	-6400278	0.000453073	0.00197771	12305667341
CARMIL2	0.3665929	5998395	6397854	0.000459616	0.00200507	12291732766
TPM4	-0.3562455	7764070	-6387455	0.000488757	0.00212462	12231985068
HSD17B8	0.3483260	7717927	6386599	0.000491234	0.00213412	12227073466
H4C8	-0.6941315	8066351	-6384587	0.000497108	0.0021558	12215521993
KIAA0040	-0.3387034	7602925	-6383893	0.000499148	0.00216209	12211540297
TMEM170B	-0.3331299	9127413	-6375755	0.000523712	0.00226314	12164855999
FAM214A	0.3258909	8317122	6370079	0.00054154	0.00233605	12132327901
VASP	-0.3221090	7637258	-6367210	0.000550774	0.00237309	12115897119
NKG7	0.5436820	12491350	6366386	0.000553456	0.00238324	12111177166
FCGR3B	-0.6181024	12014577	-6366265	0.00055385	0.00238325	12110486301
PGD	-0.3893121	11240062	-6360501	0.000572978	0.00246152	12077493300
FTH1P3	-0.5304653	10872493	-6356191	0.000587703	0.00252182	12052838080
LBH	0.3061357	6846222	6348905	0.000613443	0.00262459	12011189265
CCDC167	0.4137882	7763118	6343456	0.000633411	0.00270109	11980066577
TBC1D8	-0.4062425	7540060	-6343423	0.000633534	0.00270109	11979877970
PDLIM7	-0.4476183	6620205	-6341798	0.000639613	0.00272384	11970599614
ITGAX	-0.4681295	6984875	-6337678	0.000655283	0.00278571	11947084890
MLLT10	0.3064582	7138638	6337439	0.000656201	0.002788	11945723988
GP6	-0.4479905	6598788	-6334191	0.000668834	0.00283838	11927198372
ST3GAL6	-0.4529004	7429549	-6328624	0.000691048	0.00293095	11895457615
CPVL	-0.4597918	11117287	-6318205	0.000734573	0.00311016	11836122072
OPLAH	-0.5232341	6395139	-6314248	0.000751796	0.00318125	11813608685
SCARNA9	-0.4777409	8016714	-6312557	0.000759277	0.00321105	11803990660
ZNF17	0.3109549	6653493	6311427	0.000764316	0.00323049	11797565440
MCMBP	-0.3821015	6526956	-6308193	0.000778921	0.00329032	11779179974
ZNF558	0.3107441	5999829	6301204	0.000811422	0.00342564	11739474421
CSF2RB	-0.5306485	7135284	-6298410	0.000824786	0.00347606	11723607307
ZNF7	0.3057924	6969615	6296993	0.000831646	0.00349893	11715562803
S1PR5	0.6114755	9093448	6295470	0.000839078	0.00352615	11706921858
SMYD4	0.3112342	6822026	6295191	0.000840446	0.00352988	11705339108
ARL1	0.3359248	7083217	6295039	0.000841192	0.00353098	11704478056
TDP1	0.3248817	6655725	6294092	0.000845862	0.00354855	11699100732
QPCT	-0.3324625	8312996	-6291444	0.000859043	0.00359973	11684083154
THEM6	0.3251920	8378980	6284273	0.000895767	0.00375147	11643427511
ADGRG5	0.4818720	8165935	6281636	0.00090965	0.00380527	11628490772
MEGF6	0.4141239	6604413	6279947	0.000918658	0.00383857	11618921076
CEACAM8	-0.9618748	6984253	-6276298	0.000938412	0.00390996	11598260629
LRRC25	-0.3745078	9204919	-6274645	0.000947493	0.00393884	11588908181
LRFN3	0.3236956	7685246	6264138	0.00100728	0.00417792	11529485638
SPARC	-0.5514965	6855916	-6263558	0.00101069	0.00418815	11526207643
RNF135	-0.3362577	6817383	-6263523	0.00101089	0.00418815	11526011596
CEACAM6	-0.8578951	6752784	-6261702	0.00102166	0.00422799	11515720467
KIF5B	-0.3564802	7212067	-6260586	0.00102832	0.00425313	11509416977
ZNF621	0.3009187	7160938	6258038	0.00104367	0.00431177	11495025618
RPLP0	0.3877615	9270350	6255522	0.00105906	0.0043704	11480817355
ABCC3	-0.3377931	7201323	-6254998	0.00106229	0.00438128	11477856588
TSPAN32	0.3000716	9232168	6254245	0.00106695	0.00439801	11473608174
GNLY	0.7092650	11116920	6249529	0.0010966	0.00451261	11446995708
ISG15	-0.9886606	10648681	-6244710	0.00112772	0.00463807	11419825059
RAB33B	-0.6312569	7683139	-6243470	0.00113587	0.00466899	11412830029
GALM	-0.4442703	8305190	-6242934	0.00113941	0.00468091	11409809872
CTDSPL	-0.6242360	8029757	-6237763	0.00117412	0.00481808	11380679167
BUD23	0.3208693	8494030	6221781	0.00128807	0.00526505	11290757262
SLC22A15	-0.5025965	7426213	-6218398	0.00131354	0.00536321	11271743950
WSB1	-0.4013780	9581995	-6214058	0.00134694	0.00549346	11247370625
HSPH1	0.4195162	9374958	6213352	0.00135246	0.00551289	11243403493
PXN	-0.3171624	8695343	-6208989	0.00138701	0.00564745	11218916034
GPR160	-0.5566350	6994519	-6206089	0.00141045	0.00573334	11202648076
C1GALT1C1	-0.3751275	6687741	-6203787	0.00142934	0.00579939	11189739618
VWF	-0.6138059	6826022	-6201611	0.00144742	0.00586408	11177538531
IFIT1	-0.7180055	8508645	-6192173	0.00152845	0.00617873	11124666706
TDRD9	-0.6280201	6646403	-6190018	0.00154757	0.00624568	11112601505
CEP19	-0.3107602	9168174	-6189709	0.00155034	0.00625339	11110870179
GIMAP7	0.4099955	9614931	6168870	0.00174803	0.00701604	10994399763
ST3GAL4	-0.5254145	7120108	-6166923	0.00176771	0.00708728	10983535357
H2BC5	-0.6104218	8709655	-6166088	0.00177622	0.00711749	10978876794
CHST12	0.4602673	8268251	6164722	0.00179023	0.00716971	10971252467
MPRIP	0.3650277	6607501	6160485	0.00183436	0.00733043	10947623458
ACTN1	-0.3336563	11584413	-6159734	0.00184229	0.00735411	10943436369
PCMTD2	0.3252838	8838118	6149759	0.00195089	0.00777067	10887864595
E2F5	0.3574857	7302262	6144338	0.0020125	0.00800738	10857697007
PPP1R3B	-0.3719709	5795336	-6134530	0.00212885	0.00845196	10803170740
FN3KRP	0.3088359	8792948	6132720	0.00215102	0.00853539	10793115929
SIRPA	-0.3856687	10694050	-6131673	0.00216397	0.00858209	10787296896
MGST1	-0.3128858	5996408	-6130750	0.00217542	0.00862286	10782174411
HINT3	-0.3194057	6811388	-6128000	0.00220994	0.00874548	10766904480
LOC152195	-0.4383918	5919989	-6122240	0.00228397	0.00901376	10734941089
IL4R	-0.4458163	8486346	-6122152	0.00228511	0.00901376	10734455394
SOS2	-0.3390078	6923170	-6115627	0.00237195	0.00932621	10698274060
SLCO3A1	-0.3087298	6912198	-6114859	0.00238238	0.00935214	10694020499
HPCAL4	0.3867262	6430172	6112281	0.00241772	0.00947567	10679734506
RIN2	-0.4571351	7596649	-6104352	0.00252966	0.0098774	10635837357
MMP9	-0.8619136	10480536	-6100965	0.00257901	0.0100594	10617097818
DDAH2	-0.4160981	7497127	-6099748	0.00259697	0.010124	10610366993
CYP4V2	0.3409837	8082848	6099502	0.00260062	0.0101329	10609006769
CD69	0.4195173	7392674	6098370	0.00261746	0.0101931	10602746370
METTL5	0.3113086	7827864	6091162	0.0027272	0.0106035	10562911673
SNX13	-0.3861657	7298277	-6090822	0.00273249	0.0106184	10561034200
C15orf39	-0.3145605	10076035	-6087633	0.00278255	0.0108073	10543426612
RBMS1	-0.3956771	8148216	-6086983	0.00279287	0.0108416	10539836036
GLT1D1	-0.5294532	7262843	-6085327	0.00281932	0.0109385	10530697361
SLC25A23	0.3658005	7972357	6081768	0.002877	0.0111505	10511056607
NIBAN1	-0.3545795	12429974	-6080352	0.00290027	0.0112288	10503245305
HP	-0.9054571	6871245	-6078385	0.00293288	0.0113371	10492400313
NAE1	0.3643835	7150773	6075209	0.00298633	0.0115376	10474886981
SLC25A6	0.3044515	11186375	6064713	0.00316979	0.0122078	10417076993
LGALSL	-0.4363064	6268259	-6059813	0.00325916	0.0125304	10390117019
LTA4H	-0.3421851	12067935	-6055816	0.00333389	0.0127994	10368137467
ALDH1A1	-0.5417126	8100122	-6053468	0.00337857	0.0129574	10355230897
TMEM121B	-0.5044610	7546587	-6049694	0.0034516	0.0132167	10334495895
F13A1	-0.5309451	9814229	-6045251	0.00353957	0.0135465	10310098219
SPIB	0.4657943	6947855	6043493	0.00357497	0.0136677	10300449308
ITGB5	-0.4853538	6398830	-6037017	0.0037084	0.0141519	10264926876
ALKBH8	0.3181022	6643217	6036530	0.00371863	0.0141799	10262255331
ZNF83	0.4895829	7054531	6030353	0.0038508	0.0146763	10228399385
CMTM5	-0.5556262	7447115	-6019109	0.00410324	0.0155817	10166851206
USP32	-0.3031648	5863221	-6015216	0.00419436	0.015903	10145561346
IL18RAP	-0.5185673	11406688	-6013002	0.00424707	0.0160945	10133457832
SGK1	0.3905436	10248698	6009274	0.00433727	0.0164278	10113088293
TTYH3	-0.3225970	8133472	-6004479	0.00445604	0.0168429	10086905472
POGLUT3	0.3437580	6576454	6000585	0.00455482	0.0171896	10065658272
VCAN	-0.4415225	11686778	-5997791	0.00462703	0.0174352	10050414239
GIT2	-0.3083029	7993137	-5996978	0.00464823	0.0175061	10045983351
SPI1	-0.3371480	11565824	-5989623	0.00484455	0.0181987	10005894982
CXCR1	-0.4887041	10452669	-5988578	0.0048731	0.0182966	10000200566
SNORD89	-0.3869083	8605250	-5981722	0.00506447	0.0189695	9962874135
LUC7L3	0.4113617	8277978	5978398	0.00515987	0.0192871	9944791870
PADI2	-0.4111789	6583136	-5977001	0.00520051	0.0194264	9937190273
PGLYRP1	-0.6714436	9347397	-5968487	0.00545489	0.0202938	9890918748
CKAP4	-0.3955048	10349470	-5967053	0.00549893	0.0204369	9883128422
TGFA	-0.5102449	7216971	-5961990	0.00565716	0.0209825	9855642679
ICAM1	-0.3323051	6433237	-5960342	0.00570962	0.0211663	9846700015
CNEP1R1	-0.3000672	7544559	-5955322	0.00587235	0.0216928	9819474046
JAM3	-0.5930530	8305375	-5948310	0.00610725	0.0225264	9781478157
CA4	-0.6383400	8866700	-5944931	0.00622371	0.0229329	9763179857
LSMEM1	-0.5452193	6920349	-5940947	0.00636383	0.0234374	9741613502
CPEB4	-0.4945953	8133950	-5936906	0.00650906	0.0239362	9719755884
CDK5RAP2	-0.5232240	7858871	-5928000	0.00684068	0.0251053	9671624154
SETD6	0.3265796	6908230	5924100	0.00699105	0.0256187	9650563720
KIFAP3	0.3653195	7413042	5923384	0.00701899	0.0257082	9646700389
BIRC3	0.3531792	9795602	5919643	0.00716686	0.0262236	9626508987
PNPLA7	0.3357995	7755214	5917777	0.00724172	0.0264711	9616445516
PARP10	-0.3608340	7790740	-5913151	0.00743065	0.0271211	9591502830
INTS2	0.3317510	6655459	5912357	0.00746354	0.0272276	9587225845
CD300C	-0.4105920	7641059	-5911359	0.00750512	0.0273657	9581844488
MT1A	-0.4333874	10994039	-5895850	0.00818079	0.0297259	9498367619
LOC402057	0.3070422	9471673	5894799	0.00822869	0.0298851	9492715396
SULT1B1	-0.4868906	6719135	-5893905	0.00826962	0.0300188	9487910478
SETX	-0.3090075	8646673	-5893385	0.00829352	0.0300907	9485115796
CPQ	-0.3376241	8854549	-5892807	0.00832018	0.0301725	9482009031
CROT	0.3292979	6272523	5890064	0.00844781	0.0305899	9467268159
SMPDL3A	-0.3601135	6706966	-5882232	0.0088228	0.0318377	9425215960
SH3BGRL2	-0.5416655	9030913	-5881152	0.00887579	0.0320131	9419418395
FTH1P11	-0.4405084	11695907	-5876566	0.00910418	0.0327885	9394820577
METTL22	-0.3301377	8685290	-5876311	0.00911704	0.0328186	9393454522
RGCC	0.4622681	10923651	5874971	0.00918495	0.0330307	9386269306
STAG3L1	0.3146427	7056655	5869964	0.00944307	0.033909	9359438001
PKM	-0.4042305	7657547	-5869176	0.00948433	0.0340238	9355216947
TECPR2	-0.4134700	5861113	-5863016	0.00981304	0.0351342	9322234290
USF1	-0.3274531	8125509	-5861736	0.00988272	0.0353492	9315384787
MS4A6A	-0.3500557	11133923	-5860330	0.00995983	0.0356076	9307860751
PNOC	0.3623900	6531878	5858654	0.0100525	0.0359039	9298895326
RPF2	0.3203578	8055920	5840104	0.011136	0.0397158	9199812999
IL17RA	-0.3380239	10097010	-5839226	0.01119	0.0398696	9195130820
MCTP2	-0.5490413	7456984	-5836623	0.0113517	0.0403783	9181248091
CTTN	-0.5474465	7280345	-5836573	0.0113549	0.0403783	9180980202
TCIRG1	-0.3476091	7207312	-5834465	0.0114875	0.0408104	9169741364
ZDHHC19	-0.8221647	7289412	-5831100	0.0117023	0.041513	9151813718
CREG1	-0.4910582	10228047	-5829240	0.0118227	0.0418734	9141905764
FHL1	-0.4337813	7133244	-5829178	0.0118267	0.0418734	9141575491
EPHA1	0.3479923	6393371	5825829	0.0120467	0.0426317	9123741704
LGALS3BP	-0.5342703	6655487	-5815881	0.0127238	0.0449412	9070821080
FLOT1	-0.3219613	10125156	-5803102	0.0136484	0.0479985	9002950339
PLEKHB1	0.3157053	6316133	5794534	0.0143046	0.0502341	8957514714
DEFA1	-0.8830721	11899657	-5789825	0.0146782	0.0514968	8932569350
SNORD31	0.3037020	6772369	5784764	0.0150904	0.052867	8905777705
CPD	-0.3443706	9819159	-5780749	0.0154255	0.0539509	8884534169
CRYZ	0.3878508	7730250	5777441	0.0157069	0.0548694	8867043545
DLG4	-0.3569560	6381423	-5775250	0.0158961	0.0554775	8855461124
FGFBP2	0.6367868	10231819	5773388	0.0160586	0.0560179	8845623298
POU2AF1	0.4580217	7511654	5762500	0.0170418	0.0592783	8788146538
MXD3	-0.3906407	6949594	-5760780	0.0172024	0.0597802	8779074143
BLVRA	-0.3040587	9348220	-5758489	0.0174186	0.0605027	8766996154
LTF	-0.6448221	6714035	-5755700	0.0176854	0.0613842	8752293357
CD244	0.3977617	6810023	5754790	0.0177734	0.0616474	8747495591
ZNF385A	-0.3046646	7068907	-5745174	0.0187286	0.0648993	8696866731
MMRN1	-0.5709634	6236092	-5743357	0.0189146	0.065451	8687308556
ASNSD1	0.3028576	9079907	5719069	0.0215814	0.0743279	8559776259
LBR	-0.3809100	7940022	-5716887	0.0218382	0.075177	8548340327
GSTM2	0.4359190	8148304	5716328	0.0219044	0.0753697	8545411071
PPIA	0.3153453	6609613	5696553	0.0243787	0.0834522	8441954001
TCEA3	0.4831715	7232979	5687484	0.0256026	0.0875603	8394603642
RETREG1	0.3352583	6643277	5677301	0.0270482	0.0923317	8341519610
F5	-0.5222940	8297080	-5676968	0.0270968	0.0924548	8339782391
ATF5	-0.4048389	8422981	-5663525	0.0291311	0.0988891	8269828109
INPP5E	0.3047098	7032584	5663059	0.029204	0.0990451	8267410111
ELANE	-0.7731419	7680503	-5661413	0.0294638	0.09988	8258851770
HOMER2	-0.3042733	5841602	-5649047	0.0314882	0.106496	8194644372
LRP1	-0.3317360	5712172	-5648756	0.0315374	0.106613	8193137741
EGR1	-0.3628229	7789121	-5643308	0.032473	0.109675	8164891581
GLUL	-0.3576516	6598757	-5639734	0.0331015	0.111592	8146370106
CDA	-0.4478871	9705270	-5639450	0.0331519	0.111711	8144900497
ALPL	-0.5625303	12112331	-5638869	0.0332553	0.112007	8141891464
RGL4	-0.4428130	9703011	-5635714	0.0338225	0.113709	8125553776
DEFA3	-0.9563323	11158887	-5632842	0.034347	0.115366	8110688482
DENND11	0.3255736	6409302	5618338	0.037119	0.124563	8035712613
PTGS2	-0.5209410	8459350	-5604037	0.0400648	0.133958	7961952784
PREX1	-0.3094662	8902242	-5600878	0.0407456	0.136047	7945680628
ZNF23	0.3572338	6429256	5599617	0.0410206	0.136903	7939184164
TMEM51	-0.4221382	6760724	-5592456	0.0426161	0.141712	7902335307
GP9	-0.4675388	10808846	-5586091	0.0440848	0.146331	7869615004
SPNS3	0.4477670	6307722	5585403	0.0442466	0.146734	7866079497
SIGLEC9	-0.4212187	7311145	-5580961	0.0453045	0.149904	7843264462
CD320	0.3746900	6821151	5567852	0.048572	0.160425	7776025834
NDUFB2	0.3165294	10660131	5559602	0.050745	0.167179	7733773998
AGO4	-0.3724568	7417786	-5559570	0.0507535	0.167179	7733612640
BCAT1	-0.4043219	6630306	-5554023	0.0522675	0.172011	7705236841
SPTSSA	-0.3610106	7223543	-5549952	0.0534066	0.175602	7684425917
ADCY4	-0.3230463	7013626	-5549610	0.0535032	0.175841	7682680360
SKAP2	-0.3099456	9779748	-5545525	0.0546725	0.179442	7661812423
YPEL1	0.3153429	7695794	5544612	0.0549372	0.180069	7657151069
HIF1A	-0.4788355	7477311	-5543658	0.0552151	0.180899	7652280863
PEAK3	-0.4548594	6357170	-5537756	0.0569652	0.186134	7622163589
CD163	-0.4591581	8443382	-5527407	0.060165	0.195716	7569420219
DEFA1B	-0.9551516	10871452	-5526675	0.0603979	0.1963	7565691241
RCAN3	0.3175706	6014150	5523484	0.0614231	0.199367	7549448334
FCGR3A	-0.4142580	8034256	-5519397	0.062761	0.203439	7528655229
MSL1	-0.3587193	8013414	-5518659	0.0630056	0.204142	7524901005
REM2	-0.3771957	8169832	-5508292	0.066541	0.215143	7472221241
FASN	0.3304407	7934065	5501574	0.0689345	0.222564	7438126094
SLC24A3	-0.4110652	6299685	-5501124	0.0690977	0.222993	7435844686
NLRP3	-0.3133370	8355439	-5498601	0.0700201	0.22587	7423050652
TMEM106B	0.3266881	6780334	5497733	0.0703403	0.226803	7418649126
CLEC5A	-0.5690918	5990520	-5496119	0.0709392	0.228634	7410469914
AQP10	-0.7040793	7438287	-5488117	0.0739826	0.237711	7369944747
ADGRE2	-0.3786106	10930646	-5485835	0.0748739	0.240364	7358392319
TMEM88	-0.4568515	6384901	-5474770	0.0793441	0.253825	7302457638
CPNE8	-0.3190641	7130753	-5468981	0.0817853	0.261406	7273229612
NRGN	-0.4939704	11367958	-5462018	0.0848185	0.270394	7238108208
PRSS23	0.4492566	6903602	5448483	0.0910303	0.289692	7169949062
TYW3	0.3038834	6764481	5444828	0.0927819	0.29501	7151571250
CSRNP1	-0.3290050	9928254	-5439949	0.0951719	0.301955	7127048442
LPCAT2	-0.6672703	7930610	-5438030	0.0961281	0.30484	7117409026
SLC49A4	-0.3287620	8558154	-5437957	0.0961647	0.30484	7117042685
MRPL48	0.3495027	6425638	5437796	0.0962452	0.304964	7116236052
FCRL2	0.3214690	6074844	5437497	0.096395	0.305306	7114735917
REPS2	-0.4557323	7185160	-5428695	0.100914	0.319068	7070564585
MEX3C	0.3195202	7916231	5428349	0.101096	0.319505	7068828637
ENDOD1	-0.3573605	7675506	-5412794	0.109605	0.344613	6990927524
LATS2	-0.3205162	6565144	-5410785	0.110753	0.347926	6980879922
GUSBP14	0.3247374	8614961	5407651	0.112569	0.353023	6965210011
ABHD3	-0.3234710	9077868	-5406094	0.113481	0.355733	6957427749
SYTL4	-0.3946579	5907907	-5397110	0.118887	0.372203	6912571630
BRWD3	-0.3348561	6211963	-5396247	0.11942	0.373551	6908262916
ITM2C	0.4134360	8925567	5393977	0.120831	0.377287	6896940375
TCF4	0.3043664	7912645	5393917	0.120869	0.377287	6896643287
YIPF6	0.3164938	10196285	5389343	0.123763	0.385655	6873836728
SLPI	-0.7276994	7406376	-5386250	0.125758	0.391205	6858429746
PNMA3	0.4239021	6808194	5379744	0.130057	0.40321	6826038628
CDC42EP2	-0.3757397	7788118	-5379431	0.130267	0.403691	6824481924
VNN1	-0.6993165	7868920	-5370896	0.136133	0.42098	6782041318
HAUS4	-0.3290763	9143721	-5368885	0.137552	0.425008	6772053134
FTH1P2	-0.4377505	10358178	-5364909	0.1404	0.433442	6752310239
SIAH2	-0.5657412	10046436	-5364307	0.140836	0.434423	6749321533
HCG27	-0.3491406	9346107	-5362945	0.141828	0.437115	6742557929
ACSBG1	-0.3725214	6283531	-5361905	0.14259	0.439092	6737400592
CAPN12	0.3363206	6481145	5355306	0.147517	0.452933	6704674438
CCPG1	-0.3107661	7941493	-5354636	0.148026	0.454306	6701355861
RPL14	0.5566112	9268209	5346702	0.15419	0.472037	6662058174
ARID4A	-0.3230305	6951867	-5336209	0.162725	0.496922	6610163251
IDI1	-0.3874664	8074285	-5333958	0.164615	0.502065	6599043972
BAMBI	-0.4499466	6363636	-5331559	0.166652	0.508067	6587198333
ADCY3	-0.4816833	9226408	-5327664	0.170012	0.517666	6567972712
RPL23	0.4885817	10900298	5324599	0.172703	0.524769	6552849678
KLF4	-0.3562185	7630154	-5323692	0.173507	0.526993	6548377997
SH3YL1	0.3936310	7081119	5321009	0.175907	0.533841	6535148313
DENND3	-0.3315649	9310534	-5318451	0.178225	0.54065	6522545133
SPOPL	-0.3881714	7387647	-5313812	0.182505	0.552719	6499694002
ZNF185	-0.3545565	9405489	-5308954	0.187093	0.566145	6475788701
PYROXD2	0.4337893	6999478	5307285	0.188696	0.570524	6467575249
S1PR3	-0.4037311	6398093	-5304612	0.191289	0.577889	6454433390
RASGRP3	0.3603336	7523107	5301632	0.194221	0.586504	6439789263
CTSW	0.4153392	8729946	5296153	0.199727	0.60214	6412875128
MOSPD2	-0.3072027	8425044	-5293847	0.202089	0.608508	6401560211
APOBEC3A	-0.6132557	7418745	-5289264	0.206864	0.622121	6379076271
MAP1A	-0.3416334	5511947	-5284130	0.212344	0.637554	6353909939
COL17A1	-0.3558374	5758055	-5266823	0.231873	0.692782	6269233257
LY6E	-0.5084704	11830588	-5261310	0.238451	0.710988	6242309948
TSPOAP1	0.3320532	6422227	5248479	0.254472	0.755377	6179739681
MRPL50	0.3813088	7364965	5245015	0.258972	0.768425	6162873185
RPS20	0.3086977	13386249	5241846	0.263158	0.780213	6147446947
MPO	-0.5360707	6524997	-5232825	0.275434	0.81496	6103585042
S100A12	-0.7031503	10742909	-5225333	0.286048	0.843302	6067211374
ABCC4	-0.3965925	7307774	-5218519	0.296048	0.871031	6034161005
HLA-DOA	0.3220616	8114286	5211665	0.306446	0.900178	6000960234
ANXA2	-0.3061475	8775968	-5211227	0.307123	0.901804	5998838986
ARHGAP27	-0.3452715	8054755	-5203093	0.319951	0.936843	5959488020
NFAT5	-0.4043694	6507836	-5201192	0.323022	0.94508	5950301542
TTC38	0.3369849	9198852	5191624	0.338924	0.98845	5904091367
MAK16	0.3039903	7324655	5187914	0.345291	1.00582	5886198176
BASP1	-0.3721422	13306904	-5182884	0.354109	1.02987	5861951614
DENND6B	-0.3840157	8893726	-5181912	0.355839	1.03449	5857267535
RPL31	0.3993462	11945634	5181135	0.357226	1.03811	5853526442
QKI	-0.3000500	6143062	-5178562	0.361861	1.05116	5841133661
PDE3B	0.3096120	7300649	5175239	0.367932	1.06795	5825138108
LAG3	0.5020147	8093856	5173145	0.371808	1.07792	5815063279
KLRF1	0.4679292	8254268	5171586	0.374719	1.08593	5807566600
GTF2H2B	-0.3272063	8161073	-5165944	0.385442	1.11612	5780445132
FRAT1	-0.3308478	8434036	-5157084	0.402885	1.16341	5737905273
RTN3	-0.3076944	7410760	-5144096	0.429841	1.23638	5675664452
COX7C	0.3632439	11376150	5131297	0.45811	1.31254	5614461753
LRMDA	-0.3388763	6295926	-5111650	0.505036	1.43912	5520773420
KIR2DL3	0.4685705	7666124	5111412	0.505631	1.44025	5519642175
DHRS13	-0.3746481	8078623	-5110811	0.507141	1.44399	5516778754
BPI	-0.5925671	6712103	-5110474	0.507989	1.44584	5515174277
RPL26	0.5143437	10137739	5096069	0.545528	1.54549	5446697097
GBGT1	-0.3209541	8924932	-5095146	0.548024	1.55136	5442313264
EIF2A	0.3020371	8757329	5090147	0.561727	1.58831	5418594766
STAP1	0.3485952	6361327	5089605	0.563235	1.59135	5416020119
RRM2B	-0.3372238	6714752	-5082580	0.583109	1.64433	5382721868
ANKRD9	-0.4686488	7826138	-5077591	0.597631	1.68269	5359101401
FURIN	-0.3923697	8137264	-5073413	0.610062	1.71374	5339335023
FAR2	-0.3211878	7654899	-5066850	0.630097	1.76663	5308312047
BAG3	0.3227512	7323229	5065768	0.63346	1.77538	5303201363
ELL2	-0.3466643	7073946	-5057937	0.658328	1.84226	5266235861
MPL	-0.5336303	7800106	-5056501	0.66299	1.8546	5259462149
DEFA4	-0.8330397	7673989	-5055973	0.66471	1.8587	5256975229
SH2D1B	0.4118286	7399739	5053489	0.672872	1.88081	5245260971
ENPP4	0.3471974	6600935	5046078	0.697792	1.94527	5210356170
GOLGA8A	0.3673383	6902342	5045193	0.700827	1.95299	5206190274
MRPL1	0.3306885	7035392	5039717	0.719894	2.00308	5180428705
GFI1	0.3106576	7580623	5032966	0.744089	2.06804	5148704929
MYBL1	0.4427184	7523139	5032060	0.747399	2.07567	5144445749
FCER1A	0.6302620	9312240	5023916	0.777764	2.15184	5106233705
HEBP1	-0.3227666	9756151	-5007062	0.844444	2.32667	5027317735
APP	-0.3555414	7429117	-4998332	0.881126	2.41864	4986529026
PELI1	-0.3110550	9918529	-4986360	0.93394	2.55309	4930698712
KIFC3	-0.4525631	6964753	-4981553	0.955996	2.61241	4908314340
GZMB	0.4624357	10949858	4980317	0.961744	2.62714	4902565549
TPM2	0.3856188	6559256	4974641	0.98859	2.69645	4876165871
CAMKK2	-0.3533632	7522671	-4971788	1.00236	2.72893	4862905463
MIR22HG	-0.3648275	6915785	-4968776	1.01709	2.76596	4848913884
CYP27A1	-0.4537947	9019831	-4955112	1.0866	2.94625	4785534034
EPHB6	0.3258470	6331870	4944034	1.14631	3.10239	4734262068
LILRB2	-0.3192682	6574922	-4942078	1.15717	3.12949	4725217888
ALOX12	-0.4717414	7525247	-4939509	1.1716	3.16616	4713347009
SLC11A1	-0.3085737	8603129	-4917014	1.30553	3.51725	4609625663
OLR1	-0.4660526	5787754	-4880631	1.55397	4.1475	4442756321
SLC24A4	-0.3273513	6923041	-4876222	1.58701	4.23106	4422609742
MTMR6	-0.3156356	8465931	-4875300	1.594	4.24661	4418400270
FASLG	0.4030313	6274947	4874650	1.59895	4.25825	4415431495
ADGRG1	0.4625017	10236145	4874144	1.60282	4.267	4413118710
RP2	-0.3831201	7612693	-4872927	1.61215	4.29028	4407561524
OLIG1	0.4735065	7484511	4869862	1.63586	4.35182	4393577184
OAS2	-0.4759754	7608567	-4847653	1.81813	4.8053	4292446765
FUT7	-0.3191266	7039835	-4847096	1.82294	4.81281	4289916598
SELPLG	-0.3707766	9217417	-4826377	2.011	5.28456	4195954295
SPATS2L	-0.4640311	7673890	-4820267	2.06995	5.42584	4168312430
GADD45A	-0.3599910	7657558	-4798881	2.28966	5.97824	4071806050
LOC284837	-0.3570360	7102847	-4777150	2.53587	6.58356	3974131340
LOC441268	-0.3882534	8876299	-4773883	2.57502	6.68048	3959480697
BAGE5	-0.3485563	7163714	-4762672	2.71385	7.02324	3909277739
SLC36A1	-0.3041892	7383897	-4759317	2.75679	7.12429	3894273040
EIF3FP2	0.3095213	9247683	4739891	3.01852	7.76509	3807581217
ANKDD1A	-0.4420506	7709323	-4725102	3.23367	8.29237	3741791700
METTL9	-0.3192894	6890364	-4723216	3.26215	8.36247	3733414558
MX1	-0.4520286	12490108	-4721340	3.29071	8.43272	3725087886
SLC25A29	0.3026198	6218299	4716128	3.37134	8.62728	3701962096
GHRL	-0.3603359	6942065	-4711498	3.44455	8.80541	3681439237
GNG11	-0.3899758	10735472	-4710655	3.45805	8.83683	3677703732
TESC	0.4612884	11432032	4691595	3.77709	9.61192	3593417972
PIP4P2	-0.3530307	7830116	-4663505	4.29945	10.8657	3469752917
VCL	-0.3275459	8308239	-4648594	4.60427	11.5842	3404379117
RPS15A	0.3216481	12639114	4630863	4.99384	12.4914	3326883930
LY6G6F	-0.4011582	6836793	-4627638	5.06803	12.6597	3312814610
SNRPG	0.3020163	10359388	4619652	5.25632	13.1148	3278019233
MTARC1	-0.4132146	8949926	-4599350	5.76574	14.3342	3189802173
ANKRD55	0.3704845	6985543	4588779	6.04944	14.9835	3144008713
SCARNA3	-0.3304481	7578526	-4581291	6.25845	15.4699	3111628703
SLC6A6	-0.3453473	7099408	-4579691	6.30402	15.572	3104713913
SLC25A38	0.3045917	7617384	4568314	6.63726	16.3786	3055618059
NME8	-0.3272544	7390509	-4566779	6.6835	16.4816	3049001556
FBXL13	-0.3949706	6747126	-4528492	7.94205	19.396	2884638854
ANP32A	-0.3936009	7341463	-4506073	8.78147	21.3606	2788972935
COL9A2	0.3255678	5809874	4505742	8.79444	21.385	2787566992
KLRD1	0.3995167	9341641	4481115	9.81598	23.7352	2682976250
HLA-DOB	0.3102731	8030754	4478917	9.91251	23.9607	2673664763
ANPEP	-0.3778179	9334114	-4436419	11.9675	28.5049	2494471876
CLEC1B	-0.5123018	8163913	-4420157	12.8571	30.4851	2426310558
DGAT2	-0.3579520	7418818	-4411422	13.3607	31.5975	2389791174
DHX58	-0.4395611	7384941	-4407399	13.5989	32.1298	2372995652
TLE3	-0.3489978	7139883	-4405594	13.7071	32.3541	2365465770
MX2	-0.3046313	10763689	-4380783	15.2808	35.8722	2262215465
ARG1	-0.6692817	7161593	-4339218	18.3117	42.5781	2090425267
ACRBP	-0.3724898	9267237	-4331031	18.9729	43.9899	2056765061
CD38	-0.3649676	7848630	-4326728	19.3295	44.732	2039092989
MANSC1	-0.4050636	7415645	-4325235	19.4548	44.9933	2032966427
NFXL1	-0.4985832	7663530	-4300083	21.6846	49.8985	1930037854
PADI4	-0.3218672	11293314	-4274742	24.1772	55.2869	1826882924
VNN3	-0.3371538	7605343	-4267680	24.9192	56.9127	1798233005
VNN2	-0.4026626	11293349	-4262437	25.484	58.0595	1776993186
CNTNAP2	0.3601742	5504082	4259957	25.7555	58.6217	1766953532
RPL7	0.3524495	9213564	4257106	26.0709	59.2844	1755420273
FOS	-0.3412820	9787962	-4253194	26.5097	60.2449	1739605178
CXCR6	0.3707619	6468779	4249455	26.9357	61.0616	1724502013
KRT73	0.3190262	6096273	4230769	29.1645	65.8494	1649203510
CLDND2	0.3257070	7847823	4230080	29.2501	66.0017	1646431249
NIBAN3	0.3101158	7145721	4218277	30.7517	69.0923	1599029205
IFI27	-0.8762481	10000533	-4209810	31.8738	71.482	1565102090
OLFM4	-0.4306736	5941116	-4197030	33.6419	75.24	1514006606
FAM49B	-0.3113169	9222807	-4172835	37.2484	82.6252	1417663949
FCER2	0.3664596	6826124	4165133	38.4719	85.1073	1387100018
ECHDC3	-0.4461466	6590768	-4162842	38.8431	85.8249	1378018414
IDO1	-0.5386676	6836915	-4148737	41.205	90.6882	1322208882
FAH	-0.3174208	6674954	-4120720	46.3082	101.341	1211870330
PF4V1	-0.5151089	8620893	-4011499	72.5496	153.72	0.788263683
GYPE	-0.3206808	6277176	-3994266	77.8047	164.284	0.722378561
SVIL	-0.3112799	7701132	-3981601	81.895	172.523	0.674124642
CYSTM1	-0.3725284	9442827	-3967374	86.7327	182.034	0.620089378
SLC22A16	-0.3127272	6135030	-3962570	88.4266	185.377	0.601883448
HAL	-0.3030720	7605760	-3961684	88.7425	185.986	0.598527651
XK	-0.5924386	8136094	-3958003	90.0659	188.49	0.584596177
FAM83F	-0.3621347	8014227	-3948910	93.4163	194.945	0.550226192
PLA2G4C	-0.3128103	7404076	-3931528	100.152	208.349	0.484733408
TOR2A	-0.3282573	6524550	-3906990	110.448	228.214	0.392726841
BMP2K	-0.3079233	7225811	-3893320	116.611	240.136	0.341702143
PAK2	-0.3069435	9096810	-3866045	129.893	265.77	0.240389717
BIN2	-0.3077975	6949182	-3863975	130.958	267.723	0.232728110
H1-0	-0.3342499	9070286	-3853152	136.659	278.601	0.192727841
PROK2	-0.3203533	12386659	-3813878	159.379	322.41	0.048450305
ST6GALNAC2	-0.3097151	8517675	-3813494	159.618	322.803	0.047048940
TMEM176A	-0.5022817	6991761	-3801982	166.937	336.862	0.005018679
TRPM6	-0.3445681	7288586	-3790790	174.355	351.347	-0.035724611
TPST1	-0.4801015	6613025	-3766615	191.456	383.592	-0.123359523
TDP2	-0.3546809	6683508	-3731640	219.014	435.591	-0.249216509
SNORA12	-0.3313450	8121556	-3724397	225.171	446.624	-0.275146457
[truncated: 1,898 more rows]
